# Supplementary material for: Extensive sequencing of seven human genomes to characterize benchmark reference materials
Source: Sci Data. 2016 Jun 7;3:160025. doi: 10.1038/sdata.2016.25 (PMC4896128; doi:10.1038/sdata.2016.25)
Supplement: Supplementary file 1 [file sdata201625-isa1.zip]

Archive with 3 entries (3 files):
- i_Investigation.txt
- s_study_Zook.txt
- a_assay_Zook.txt
