# Supplementary material for: Extensive sequencing of seven human genomes to characterize benchmark reference materials
Source: Sci Data. 2016 Jun 7;3:160025. doi: 10.1038/sdata.2016.25 (PMC4896128; doi:10.1038/sdata.2016.25)
Supplement: Supplementary file 1 [file sdata201625-isa1.zip › a_assay_Zook.txt]

Sample Name	Protocol REF	Comment[sequencing center]	Parameter Value[sequencing technology]	Parameter Value[library type]	Parameter Value[mean paired end distance]	Unit	Term Source REF	Term Accession Number	Parameter Value[mean read length]	Unit	Term Source REF	Term Accession Number	Comment[Mean Coverage per Sample]	Assay Name	Raw Data File	Comment[Data Repository]	Comment[Data Record Accession]	Comment[Data Record URI]	Comment[location of sequence data on GIAB ftp site]	Factor Value[ancestry]
HG001	Illumina paired end WGS	NIST	Illumina HiSeq 2500 Rapid SBS	WGS paired end PCR-free	564.56	base pair	UO	UO:0000244	2 x 148	base pair	UO	UO:0000244	1-4X (300X total)	HG001_Illumina paired end WGS_replicate 1	SRX1049768	NCBI Sequence Read Archive	SRX1049768	http://www.ncbi.nlm.nih.gov/sra/SRX1049768	ftp://ftp-trace.ncbi.nlm.nih.gov/giab/ftp/data/NA12878/NIST_NA12878_HG001_HiSeq_300x	Caucasian
HG001	Illumina paired end WGS	NIST	Illumina HiSeq 2500 Rapid SBS	WGS paired end PCR-free	564.56	base pair	UO	UO:0000244	2 x 148	base pair	UO	UO:0000244	1-4X (300X total)	HG001_Illumina paired end WGS_replicate 2	SRX1049769	NCBI Sequence Read Archive	SRX1049769	http://www.ncbi.nlm.nih.gov/sra/SRX1049769	ftp://ftp-trace.ncbi.nlm.nih.gov/giab/ftp/data/NA12878/NIST_NA12878_HG001_HiSeq_300x	Caucasian
HG001	Illumina paired end WGS	NIST	Illumina HiSeq 2500 Rapid SBS	WGS paired end PCR-free	564.56	base pair	UO	UO:0000244	2 x 148	base pair	UO	UO:0000244	1-4X (300X total)	HG001_Illumina paired end WGS_replicate 3	SRX1049770	NCBI Sequence Read Archive	SRX1049770	http://www.ncbi.nlm.nih.gov/sra/SRX1049770	ftp://ftp-trace.ncbi.nlm.nih.gov/giab/ftp/data/NA12878/NIST_NA12878_HG001_HiSeq_300x	Caucasian
HG001	Illumina paired end WGS	NIST	Illumina HiSeq 2500 Rapid SBS	WGS paired end PCR-free	564.56	base pair	UO	UO:0000244	2 x 148	base pair	UO	UO:0000244	1-4X (300X total)	HG001_Illumina paired end WGS_replicate 4	SRX1049771	NCBI Sequence Read Archive	SRX1049771	http://www.ncbi.nlm.nih.gov/sra/SRX1049771	ftp://ftp-trace.ncbi.nlm.nih.gov/giab/ftp/data/NA12878/NIST_NA12878_HG001_HiSeq_300x	Caucasian
HG001	Illumina paired end WGS	NIST	Illumina HiSeq 2500 Rapid SBS	WGS paired end PCR-free	564.56	base pair	UO	UO:0000244	2 x 148	base pair	UO	UO:0000244	1-4X (300X total)	HG001_Illumina paired end WGS_replicate 5	SRX1049772	NCBI Sequence Read Archive	SRX1049772	http://www.ncbi.nlm.nih.gov/sra/SRX1049772	ftp://ftp-trace.ncbi.nlm.nih.gov/giab/ftp/data/NA12878/NIST_NA12878_HG001_HiSeq_300x	Caucasian
HG001	Illumina paired end WGS	NIST	Illumina HiSeq 2500 Rapid SBS	WGS paired end PCR-free	564.56	base pair	UO	UO:0000244	2 x 148	base pair	UO	UO:0000244	1-4X (300X total)	HG001_Illumina paired end WGS_replicate 6	SRX1049773	NCBI Sequence Read Archive	SRX1049773	http://www.ncbi.nlm.nih.gov/sra/SRX1049773	ftp://ftp-trace.ncbi.nlm.nih.gov/giab/ftp/data/NA12878/NIST_NA12878_HG001_HiSeq_300x	Caucasian
HG001	Illumina paired end WGS	NIST	Illumina HiSeq 2500 Rapid SBS	WGS paired end PCR-free	564.56	base pair	UO	UO:0000244	2 x 148	base pair	UO	UO:0000244	1-4X (300X total)	HG001_Illumina paired end WGS_replicate 7	SRX1049774	NCBI Sequence Read Archive	SRX1049774	http://www.ncbi.nlm.nih.gov/sra/SRX1049774	ftp://ftp-trace.ncbi.nlm.nih.gov/giab/ftp/data/NA12878/NIST_NA12878_HG001_HiSeq_300x	Caucasian
HG001	Illumina paired end WGS	NIST	Illumina HiSeq 2500 Rapid SBS	WGS paired end PCR-free	564.56	base pair	UO	UO:0000244	2 x 148	base pair	UO	UO:0000244	1-4X (300X total)	HG001_Illumina paired end WGS_replicate 8	SRX1049775	NCBI Sequence Read Archive	SRX1049775	http://www.ncbi.nlm.nih.gov/sra/SRX1049775	ftp://ftp-trace.ncbi.nlm.nih.gov/giab/ftp/data/NA12878/NIST_NA12878_HG001_HiSeq_300x	Caucasian
HG001	Illumina paired end WGS	NIST	Illumina HiSeq 2500 Rapid SBS	WGS paired end PCR-free	564.56	base pair	UO	UO:0000244	2 x 148	base pair	UO	UO:0000244	1-4X (300X total)	HG001_Illumina paired end WGS_replicate 9	SRX1049776	NCBI Sequence Read Archive	SRX1049776	http://www.ncbi.nlm.nih.gov/sra/SRX1049776	ftp://ftp-trace.ncbi.nlm.nih.gov/giab/ftp/data/NA12878/NIST_NA12878_HG001_HiSeq_300x	Caucasian
HG001	Illumina paired end WGS	NIST	Illumina HiSeq 2500 Rapid SBS	WGS paired end PCR-free	564.56	base pair	UO	UO:0000244	2 x 148	base pair	UO	UO:0000244	1-4X (300X total)	HG001_Illumina paired end WGS_replicate 10	SRX1049777	NCBI Sequence Read Archive	SRX1049777	http://www.ncbi.nlm.nih.gov/sra/SRX1049777	ftp://ftp-trace.ncbi.nlm.nih.gov/giab/ftp/data/NA12878/NIST_NA12878_HG001_HiSeq_300x	Caucasian
HG001	Illumina paired end WGS	NIST	Illumina HiSeq 2500 Rapid SBS	WGS paired end PCR-free	564.56	base pair	UO	UO:0000244	2 x 148	base pair	UO	UO:0000244	1-4X (300X total)	HG001_Illumina paired end WGS_replicate 11	SRX1049778	NCBI Sequence Read Archive	SRX1049778	http://www.ncbi.nlm.nih.gov/sra/SRX1049778	ftp://ftp-trace.ncbi.nlm.nih.gov/giab/ftp/data/NA12878/NIST_NA12878_HG001_HiSeq_300x	Caucasian
HG001	Illumina paired end WGS	NIST	Illumina HiSeq 2500 Rapid SBS	WGS paired end PCR-free	564.56	base pair	UO	UO:0000244	2 x 148	base pair	UO	UO:0000244	1-4X (300X total)	HG001_Illumina paired end WGS_replicate 12	SRX1049779	NCBI Sequence Read Archive	SRX1049779	http://www.ncbi.nlm.nih.gov/sra/SRX1049779	ftp://ftp-trace.ncbi.nlm.nih.gov/giab/ftp/data/NA12878/NIST_NA12878_HG001_HiSeq_300x	Caucasian
HG001	Illumina paired end WGS	NIST	Illumina HiSeq 2500 Rapid SBS	WGS paired end PCR-free	564.56	base pair	UO	UO:0000244	2 x 148	base pair	UO	UO:0000244	1-4X (300X total)	HG001_Illumina paired end WGS_replicate 13	SRX1049780	NCBI Sequence Read Archive	SRX1049780	http://www.ncbi.nlm.nih.gov/sra/SRX1049780	ftp://ftp-trace.ncbi.nlm.nih.gov/giab/ftp/data/NA12878/NIST_NA12878_HG001_HiSeq_300x	Caucasian
HG001	Illumina paired end WGS	NIST	Illumina HiSeq 2500 Rapid SBS	WGS paired end PCR-free	564.56	base pair	UO	UO:0000244	2 x 148	base pair	UO	UO:0000244	1-4X (300X total)	HG001_Illumina paired end WGS_replicate 14	SRX1049781	NCBI Sequence Read Archive	SRX1049781	http://www.ncbi.nlm.nih.gov/sra/SRX1049781	ftp://ftp-trace.ncbi.nlm.nih.gov/giab/ftp/data/NA12878/NIST_NA12878_HG001_HiSeq_300x	Caucasian
HG001	Illumina paired end WGS	NIST	Illumina HiSeq 2500 Rapid SBS	WGS paired end PCR-free	564.56	base pair	UO	UO:0000244	2 x 148	base pair	UO	UO:0000244	1-4X (300X total)	HG001_Illumina paired end WGS_replicate 15	SRX1049782	NCBI Sequence Read Archive	SRX1049782	http://www.ncbi.nlm.nih.gov/sra/SRX1049782	ftp://ftp-trace.ncbi.nlm.nih.gov/giab/ftp/data/NA12878/NIST_NA12878_HG001_HiSeq_300x	Caucasian
HG001	Illumina paired end WGS	NIST	Illumina HiSeq 2500 Rapid SBS	WGS paired end PCR-free	564.56	base pair	UO	UO:0000244	2 x 148	base pair	UO	UO:0000244	1-4X (300X total)	HG001_Illumina paired end WGS_replicate 16	SRX1049783	NCBI Sequence Read Archive	SRX1049783	http://www.ncbi.nlm.nih.gov/sra/SRX1049783	ftp://ftp-trace.ncbi.nlm.nih.gov/giab/ftp/data/NA12878/NIST_NA12878_HG001_HiSeq_300x	Caucasian
HG001	Illumina paired end WGS	NIST	Illumina HiSeq 2500 Rapid SBS	WGS paired end PCR-free	564.56	base pair	UO	UO:0000244	2 x 148	base pair	UO	UO:0000244	1-4X (300X total)	HG001_Illumina paired end WGS_replicate 17	SRX1049784	NCBI Sequence Read Archive	SRX1049784	http://www.ncbi.nlm.nih.gov/sra/SRX1049784	ftp://ftp-trace.ncbi.nlm.nih.gov/giab/ftp/data/NA12878/NIST_NA12878_HG001_HiSeq_300x	Caucasian
HG001	Illumina paired end WGS	NIST	Illumina HiSeq 2500 Rapid SBS	WGS paired end PCR-free	564.56	base pair	UO	UO:0000244	2 x 148	base pair	UO	UO:0000244	1-4X (300X total)	HG001_Illumina paired end WGS_replicate 18	SRX1049785	NCBI Sequence Read Archive	SRX1049785	http://www.ncbi.nlm.nih.gov/sra/SRX1049785	ftp://ftp-trace.ncbi.nlm.nih.gov/giab/ftp/data/NA12878/NIST_NA12878_HG001_HiSeq_300x	Caucasian
HG001	Illumina paired end WGS	NIST	Illumina HiSeq 2500 Rapid SBS	WGS paired end PCR-free	564.56	base pair	UO	UO:0000244	2 x 148	base pair	UO	UO:0000244	1-4X (300X total)	HG001_Illumina paired end WGS_replicate 19	SRX1049786	NCBI Sequence Read Archive	SRX1049786	http://www.ncbi.nlm.nih.gov/sra/SRX1049786	ftp://ftp-trace.ncbi.nlm.nih.gov/giab/ftp/data/NA12878/NIST_NA12878_HG001_HiSeq_300x	Caucasian
HG001	Illumina paired end WGS	NIST	Illumina HiSeq 2500 Rapid SBS	WGS paired end PCR-free	564.56	base pair	UO	UO:0000244	2 x 148	base pair	UO	UO:0000244	1-4X (300X total)	HG001_Illumina paired end WGS_replicate 20	SRX1049787	NCBI Sequence Read Archive	SRX1049787	http://www.ncbi.nlm.nih.gov/sra/SRX1049787	ftp://ftp-trace.ncbi.nlm.nih.gov/giab/ftp/data/NA12878/NIST_NA12878_HG001_HiSeq_300x	Caucasian
HG001	Illumina paired end WGS	NIST	Illumina HiSeq 2500 Rapid SBS	WGS paired end PCR-free	564.56	base pair	UO	UO:0000244	2 x 148	base pair	UO	UO:0000244	1-4X (300X total)	HG001_Illumina paired end WGS_replicate 21	SRX1049788	NCBI Sequence Read Archive	SRX1049788	http://www.ncbi.nlm.nih.gov/sra/SRX1049788	ftp://ftp-trace.ncbi.nlm.nih.gov/giab/ftp/data/NA12878/NIST_NA12878_HG001_HiSeq_300x	Caucasian
HG001	Illumina paired end WGS	NIST	Illumina HiSeq 2500 Rapid SBS	WGS paired end PCR-free	564.56	base pair	UO	UO:0000244	2 x 148	base pair	UO	UO:0000244	1-4X (300X total)	HG001_Illumina paired end WGS_replicate 22	SRX1049789	NCBI Sequence Read Archive	SRX1049789	http://www.ncbi.nlm.nih.gov/sra/SRX1049789	ftp://ftp-trace.ncbi.nlm.nih.gov/giab/ftp/data/NA12878/NIST_NA12878_HG001_HiSeq_300x	Caucasian
HG001	Illumina paired end WGS	NIST	Illumina HiSeq 2500 Rapid SBS	WGS paired end PCR-free	564.56	base pair	UO	UO:0000244	2 x 148	base pair	UO	UO:0000244	1-4X (300X total)	HG001_Illumina paired end WGS_replicate 23	SRX1049790	NCBI Sequence Read Archive	SRX1049790	http://www.ncbi.nlm.nih.gov/sra/SRX1049790	ftp://ftp-trace.ncbi.nlm.nih.gov/giab/ftp/data/NA12878/NIST_NA12878_HG001_HiSeq_300x	Caucasian
HG001	Illumina paired end WGS	NIST	Illumina HiSeq 2500 Rapid SBS	WGS paired end PCR-free	564.56	base pair	UO	UO:0000244	2 x 148	base pair	UO	UO:0000244	1-4X (300X total)	HG001_Illumina paired end WGS_replicate 24	SRX1049791	NCBI Sequence Read Archive	SRX1049791	http://www.ncbi.nlm.nih.gov/sra/SRX1049791	ftp://ftp-trace.ncbi.nlm.nih.gov/giab/ftp/data/NA12878/NIST_NA12878_HG001_HiSeq_300x	Caucasian
HG001	Illumina paired end WGS	NIST	Illumina HiSeq 2500 Rapid SBS	WGS paired end PCR-free	564.56	base pair	UO	UO:0000244	2 x 148	base pair	UO	UO:0000244	1-4X (300X total)	HG001_Illumina paired end WGS_replicate 25	SRX1049792	NCBI Sequence Read Archive	SRX1049792	http://www.ncbi.nlm.nih.gov/sra/SRX1049792	ftp://ftp-trace.ncbi.nlm.nih.gov/giab/ftp/data/NA12878/NIST_NA12878_HG001_HiSeq_300x	Caucasian
HG001	Illumina paired end WGS	NIST	Illumina HiSeq 2500 Rapid SBS	WGS paired end PCR-free	564.56	base pair	UO	UO:0000244	2 x 148	base pair	UO	UO:0000244	1-4X (300X total)	HG001_Illumina paired end WGS_replicate 26	SRX1049793	NCBI Sequence Read Archive	SRX1049793	http://www.ncbi.nlm.nih.gov/sra/SRX1049793	ftp://ftp-trace.ncbi.nlm.nih.gov/giab/ftp/data/NA12878/NIST_NA12878_HG001_HiSeq_300x	Caucasian
HG001	Illumina paired end WGS	NIST	Illumina HiSeq 2500 Rapid SBS	WGS paired end PCR-free	564.56	base pair	UO	UO:0000244	2 x 148	base pair	UO	UO:0000244	1-4X (300X total)	HG001_Illumina paired end WGS_replicate 27	SRX1049794	NCBI Sequence Read Archive	SRX1049794	http://www.ncbi.nlm.nih.gov/sra/SRX1049794	ftp://ftp-trace.ncbi.nlm.nih.gov/giab/ftp/data/NA12878/NIST_NA12878_HG001_HiSeq_300x	Caucasian
HG001	Illumina paired end WGS	NIST	Illumina HiSeq 2500 Rapid SBS	WGS paired end PCR-free	564.56	base pair	UO	UO:0000244	2 x 148	base pair	UO	UO:0000244	1-4X (300X total)	HG001_Illumina paired end WGS_replicate 28	SRX1049795	NCBI Sequence Read Archive	SRX1049795	http://www.ncbi.nlm.nih.gov/sra/SRX1049795	ftp://ftp-trace.ncbi.nlm.nih.gov/giab/ftp/data/NA12878/NIST_NA12878_HG001_HiSeq_300x	Caucasian
HG001	Illumina paired end WGS	NIST	Illumina HiSeq 2500 Rapid SBS	WGS paired end PCR-free	564.56	base pair	UO	UO:0000244	2 x 148	base pair	UO	UO:0000244	1-4X (300X total)	HG001_Illumina paired end WGS_replicate 29	SRX1049796	NCBI Sequence Read Archive	SRX1049796	http://www.ncbi.nlm.nih.gov/sra/SRX1049796	ftp://ftp-trace.ncbi.nlm.nih.gov/giab/ftp/data/NA12878/NIST_NA12878_HG001_HiSeq_300x	Caucasian
HG001	Illumina paired end WGS	NIST	Illumina HiSeq 2500 Rapid SBS	WGS paired end PCR-free	564.56	base pair	UO	UO:0000244	2 x 148	base pair	UO	UO:0000244	1-4X (300X total)	HG001_Illumina paired end WGS_replicate 30	SRX1049797	NCBI Sequence Read Archive	SRX1049797	http://www.ncbi.nlm.nih.gov/sra/SRX1049797	ftp://ftp-trace.ncbi.nlm.nih.gov/giab/ftp/data/NA12878/NIST_NA12878_HG001_HiSeq_300x	Caucasian
HG001	Illumina paired end WGS	NIST	Illumina HiSeq 2500 Rapid SBS	WGS paired end PCR-free	564.56	base pair	UO	UO:0000244	2 x 148	base pair	UO	UO:0000244	1-4X (300X total)	HG001_Illumina paired end WGS_replicate 31	SRX1049798	NCBI Sequence Read Archive	SRX1049798	http://www.ncbi.nlm.nih.gov/sra/SRX1049798	ftp://ftp-trace.ncbi.nlm.nih.gov/giab/ftp/data/NA12878/NIST_NA12878_HG001_HiSeq_300x	Caucasian
HG001	Illumina paired end WGS	NIST	Illumina HiSeq 2500 Rapid SBS	WGS paired end PCR-free	564.56	base pair	UO	UO:0000244	2 x 148	base pair	UO	UO:0000244	1-4X (300X total)	HG001_Illumina paired end WGS_replicate 32	SRX1049799	NCBI Sequence Read Archive	SRX1049799	http://www.ncbi.nlm.nih.gov/sra/SRX1049799	ftp://ftp-trace.ncbi.nlm.nih.gov/giab/ftp/data/NA12878/NIST_NA12878_HG001_HiSeq_300x	Caucasian
HG001	Illumina paired end WGS	NIST	Illumina HiSeq 2500 Rapid SBS	WGS paired end PCR-free	564.56	base pair	UO	UO:0000244	2 x 148	base pair	UO	UO:0000244	1-4X (300X total)	HG001_Illumina paired end WGS_replicate 33	SRX1049800	NCBI Sequence Read Archive	SRX1049800	http://www.ncbi.nlm.nih.gov/sra/SRX1049800	ftp://ftp-trace.ncbi.nlm.nih.gov/giab/ftp/data/NA12878/NIST_NA12878_HG001_HiSeq_300x	Caucasian
HG001	Illumina paired end WGS	NIST	Illumina HiSeq 2500 Rapid SBS	WGS paired end PCR-free	564.56	base pair	UO	UO:0000244	2 x 148	base pair	UO	UO:0000244	1-4X (300X total)	HG001_Illumina paired end WGS_replicate 34	SRX1049801	NCBI Sequence Read Archive	SRX1049801	http://www.ncbi.nlm.nih.gov/sra/SRX1049801	ftp://ftp-trace.ncbi.nlm.nih.gov/giab/ftp/data/NA12878/NIST_NA12878_HG001_HiSeq_300x	Caucasian
HG001	Illumina paired end WGS	NIST	Illumina HiSeq 2500 Rapid SBS	WGS paired end PCR-free	564.56	base pair	UO	UO:0000244	2 x 148	base pair	UO	UO:0000244	1-4X (300X total)	HG001_Illumina paired end WGS_replicate 35	SRX1049802	NCBI Sequence Read Archive	SRX1049802	http://www.ncbi.nlm.nih.gov/sra/SRX1049802	ftp://ftp-trace.ncbi.nlm.nih.gov/giab/ftp/data/NA12878/NIST_NA12878_HG001_HiSeq_300x	Caucasian
HG001	Illumina paired end WGS	NIST	Illumina HiSeq 2500 Rapid SBS	WGS paired end PCR-free	564.56	base pair	UO	UO:0000244	2 x 148	base pair	UO	UO:0000244	1-4X (300X total)	HG001_Illumina paired end WGS_replicate 36	SRX1049803	NCBI Sequence Read Archive	SRX1049803	http://www.ncbi.nlm.nih.gov/sra/SRX1049803	ftp://ftp-trace.ncbi.nlm.nih.gov/giab/ftp/data/NA12878/NIST_NA12878_HG001_HiSeq_300x	Caucasian
HG001	Illumina paired end WGS	NIST	Illumina HiSeq 2500 Rapid SBS	WGS paired end PCR-free	564.56	base pair	UO	UO:0000244	2 x 148	base pair	UO	UO:0000244	1-4X (300X total)	HG001_Illumina paired end WGS_replicate 37	SRX1049804	NCBI Sequence Read Archive	SRX1049804	http://www.ncbi.nlm.nih.gov/sra/SRX1049804	ftp://ftp-trace.ncbi.nlm.nih.gov/giab/ftp/data/NA12878/NIST_NA12878_HG001_HiSeq_300x	Caucasian
HG001	Illumina paired end WGS	NIST	Illumina HiSeq 2500 Rapid SBS	WGS paired end PCR-free	564.56	base pair	UO	UO:0000244	2 x 148	base pair	UO	UO:0000244	1-4X (300X total)	HG001_Illumina paired end WGS_replicate 38	SRX1049805	NCBI Sequence Read Archive	SRX1049805	http://www.ncbi.nlm.nih.gov/sra/SRX1049805	ftp://ftp-trace.ncbi.nlm.nih.gov/giab/ftp/data/NA12878/NIST_NA12878_HG001_HiSeq_300x	Caucasian
HG001	Illumina paired end WGS	NIST	Illumina HiSeq 2500 Rapid SBS	WGS paired end PCR-free	564.56	base pair	UO	UO:0000244	2 x 148	base pair	UO	UO:0000244	1-4X (300X total)	HG001_Illumina paired end WGS_replicate 39	SRX1049806	NCBI Sequence Read Archive	SRX1049806	http://www.ncbi.nlm.nih.gov/sra/SRX1049806	ftp://ftp-trace.ncbi.nlm.nih.gov/giab/ftp/data/NA12878/NIST_NA12878_HG001_HiSeq_300x	Caucasian
HG001	Illumina paired end WGS	NIST	Illumina HiSeq 2500 Rapid SBS	WGS paired end PCR-free	564.56	base pair	UO	UO:0000244	2 x 148	base pair	UO	UO:0000244	1-4X (300X total)	HG001_Illumina paired end WGS_replicate 40	SRX1049807	NCBI Sequence Read Archive	SRX1049807	http://www.ncbi.nlm.nih.gov/sra/SRX1049807	ftp://ftp-trace.ncbi.nlm.nih.gov/giab/ftp/data/NA12878/NIST_NA12878_HG001_HiSeq_300x	Caucasian
HG001	Illumina paired end WGS	NIST	Illumina HiSeq 2500 Rapid SBS	WGS paired end PCR-free	564.56	base pair	UO	UO:0000244	2 x 148	base pair	UO	UO:0000244	1-4X (300X total)	HG001_Illumina paired end WGS_replicate 41	SRX1049808	NCBI Sequence Read Archive	SRX1049808	http://www.ncbi.nlm.nih.gov/sra/SRX1049808	ftp://ftp-trace.ncbi.nlm.nih.gov/giab/ftp/data/NA12878/NIST_NA12878_HG001_HiSeq_300x	Caucasian
HG001	Illumina paired end WGS	NIST	Illumina HiSeq 2500 Rapid SBS	WGS paired end PCR-free	564.56	base pair	UO	UO:0000244	2 x 148	base pair	UO	UO:0000244	1-4X (300X total)	HG001_Illumina paired end WGS_replicate 42	SRX1049809	NCBI Sequence Read Archive	SRX1049809	http://www.ncbi.nlm.nih.gov/sra/SRX1049809	ftp://ftp-trace.ncbi.nlm.nih.gov/giab/ftp/data/NA12878/NIST_NA12878_HG001_HiSeq_300x	Caucasian
HG001	Illumina paired end WGS	NIST	Illumina HiSeq 2500 Rapid SBS	WGS paired end PCR-free	564.56	base pair	UO	UO:0000244	2 x 148	base pair	UO	UO:0000244	1-4X (300X total)	HG001_Illumina paired end WGS_replicate 43	SRX1049810	NCBI Sequence Read Archive	SRX1049810	http://www.ncbi.nlm.nih.gov/sra/SRX1049810	ftp://ftp-trace.ncbi.nlm.nih.gov/giab/ftp/data/NA12878/NIST_NA12878_HG001_HiSeq_300x	Caucasian
HG001	Illumina paired end WGS	NIST	Illumina HiSeq 2500 Rapid SBS	WGS paired end PCR-free	564.56	base pair	UO	UO:0000244	2 x 148	base pair	UO	UO:0000244	1-4X (300X total)	HG001_Illumina paired end WGS_replicate 44	SRX1049811	NCBI Sequence Read Archive	SRX1049811	http://www.ncbi.nlm.nih.gov/sra/SRX1049811	ftp://ftp-trace.ncbi.nlm.nih.gov/giab/ftp/data/NA12878/NIST_NA12878_HG001_HiSeq_300x	Caucasian
HG001	Illumina paired end WGS	NIST	Illumina HiSeq 2500 Rapid SBS	WGS paired end PCR-free	564.56	base pair	UO	UO:0000244	2 x 148	base pair	UO	UO:0000244	1-4X (300X total)	HG001_Illumina paired end WGS_replicate 45	SRX1049812	NCBI Sequence Read Archive	SRX1049812	http://www.ncbi.nlm.nih.gov/sra/SRX1049812	ftp://ftp-trace.ncbi.nlm.nih.gov/giab/ftp/data/NA12878/NIST_NA12878_HG001_HiSeq_300x	Caucasian
HG001	Illumina paired end WGS	NIST	Illumina HiSeq 2500 Rapid SBS	WGS paired end PCR-free	564.56	base pair	UO	UO:0000244	2 x 148	base pair	UO	UO:0000244	1-4X (300X total)	HG001_Illumina paired end WGS_replicate 46	SRX1049813	NCBI Sequence Read Archive	SRX1049813	http://www.ncbi.nlm.nih.gov/sra/SRX1049813	ftp://ftp-trace.ncbi.nlm.nih.gov/giab/ftp/data/NA12878/NIST_NA12878_HG001_HiSeq_300x	Caucasian
HG001	Illumina paired end WGS	NIST	Illumina HiSeq 2500 Rapid SBS	WGS paired end PCR-free	564.56	base pair	UO	UO:0000244	2 x 148	base pair	UO	UO:0000244	1-4X (300X total)	HG001_Illumina paired end WGS_replicate 47	SRX1049814	NCBI Sequence Read Archive	SRX1049814	http://www.ncbi.nlm.nih.gov/sra/SRX1049814	ftp://ftp-trace.ncbi.nlm.nih.gov/giab/ftp/data/NA12878/NIST_NA12878_HG001_HiSeq_300x	Caucasian
HG001	Illumina paired end WGS	NIST	Illumina HiSeq 2500 Rapid SBS	WGS paired end PCR-free	564.56	base pair	UO	UO:0000244	2 x 148	base pair	UO	UO:0000244	1-4X (300X total)	HG001_Illumina paired end WGS_replicate 48	SRX1049815	NCBI Sequence Read Archive	SRX1049815	http://www.ncbi.nlm.nih.gov/sra/SRX1049815	ftp://ftp-trace.ncbi.nlm.nih.gov/giab/ftp/data/NA12878/NIST_NA12878_HG001_HiSeq_300x	Caucasian
HG001	Illumina paired end WGS	NIST	Illumina HiSeq 2500 Rapid SBS	WGS paired end PCR-free	564.56	base pair	UO	UO:0000244	2 x 148	base pair	UO	UO:0000244	1-4X (300X total)	HG001_Illumina paired end WGS_replicate 49	SRX1049816	NCBI Sequence Read Archive	SRX1049816	http://www.ncbi.nlm.nih.gov/sra/SRX1049816	ftp://ftp-trace.ncbi.nlm.nih.gov/giab/ftp/data/NA12878/NIST_NA12878_HG001_HiSeq_300x	Caucasian
HG001	Illumina paired end WGS	NIST	Illumina HiSeq 2500 Rapid SBS	WGS paired end PCR-free	564.56	base pair	UO	UO:0000244	2 x 148	base pair	UO	UO:0000244	1-4X (300X total)	HG001_Illumina paired end WGS_replicate 50	SRX1049817	NCBI Sequence Read Archive	SRX1049817	http://www.ncbi.nlm.nih.gov/sra/SRX1049817	ftp://ftp-trace.ncbi.nlm.nih.gov/giab/ftp/data/NA12878/NIST_NA12878_HG001_HiSeq_300x	Caucasian
HG001	Illumina paired end WGS	NIST	Illumina HiSeq 2500 Rapid SBS	WGS paired end PCR-free	564.56	base pair	UO	UO:0000244	2 x 148	base pair	UO	UO:0000244	1-4X (300X total)	HG001_Illumina paired end WGS_replicate 51	SRX1049818	NCBI Sequence Read Archive	SRX1049818	http://www.ncbi.nlm.nih.gov/sra/SRX1049818	ftp://ftp-trace.ncbi.nlm.nih.gov/giab/ftp/data/NA12878/NIST_NA12878_HG001_HiSeq_300x	Caucasian
HG001	Illumina paired end WGS	NIST	Illumina HiSeq 2500 Rapid SBS	WGS paired end PCR-free	564.56	base pair	UO	UO:0000244	2 x 148	base pair	UO	UO:0000244	1-4X (300X total)	HG001_Illumina paired end WGS_replicate 52	SRX1049819	NCBI Sequence Read Archive	SRX1049819	http://www.ncbi.nlm.nih.gov/sra/SRX1049819	ftp://ftp-trace.ncbi.nlm.nih.gov/giab/ftp/data/NA12878/NIST_NA12878_HG001_HiSeq_300x	Caucasian
HG001	Illumina paired end WGS	NIST	Illumina HiSeq 2500 Rapid SBS	WGS paired end PCR-free	564.56	base pair	UO	UO:0000244	2 x 148	base pair	UO	UO:0000244	1-4X (300X total)	HG001_Illumina paired end WGS_replicate 53	SRX1049820	NCBI Sequence Read Archive	SRX1049820	http://www.ncbi.nlm.nih.gov/sra/SRX1049820	ftp://ftp-trace.ncbi.nlm.nih.gov/giab/ftp/data/NA12878/NIST_NA12878_HG001_HiSeq_300x	Caucasian
HG001	Illumina paired end WGS	NIST	Illumina HiSeq 2500 Rapid SBS	WGS paired end PCR-free	564.56	base pair	UO	UO:0000244	2 x 148	base pair	UO	UO:0000244	1-4X (300X total)	HG001_Illumina paired end WGS_replicate 54	SRX1049821	NCBI Sequence Read Archive	SRX1049821	http://www.ncbi.nlm.nih.gov/sra/SRX1049821	ftp://ftp-trace.ncbi.nlm.nih.gov/giab/ftp/data/NA12878/NIST_NA12878_HG001_HiSeq_300x	Caucasian
HG001	Illumina paired end WGS	NIST	Illumina HiSeq 2500 Rapid SBS	WGS paired end PCR-free	564.56	base pair	UO	UO:0000244	2 x 148	base pair	UO	UO:0000244	1-4X (300X total)	HG001_Illumina paired end WGS_replicate 55	SRX1049822	NCBI Sequence Read Archive	SRX1049822	http://www.ncbi.nlm.nih.gov/sra/SRX1049822	ftp://ftp-trace.ncbi.nlm.nih.gov/giab/ftp/data/NA12878/NIST_NA12878_HG001_HiSeq_300x	Caucasian
HG001	Illumina paired end WGS	NIST	Illumina HiSeq 2500 Rapid SBS	WGS paired end PCR-free	564.56	base pair	UO	UO:0000244	2 x 148	base pair	UO	UO:0000244	1-4X (300X total)	HG001_Illumina paired end WGS_replicate 56	SRX1049823	NCBI Sequence Read Archive	SRX1049823	http://www.ncbi.nlm.nih.gov/sra/SRX1049823	ftp://ftp-trace.ncbi.nlm.nih.gov/giab/ftp/data/NA12878/NIST_NA12878_HG001_HiSeq_300x	Caucasian
HG001	Illumina paired end WGS	NIST	Illumina HiSeq 2500 Rapid SBS	WGS paired end PCR-free	564.56	base pair	UO	UO:0000244	2 x 148	base pair	UO	UO:0000244	1-4X (300X total)	HG001_Illumina paired end WGS_replicate 57	SRX1049824	NCBI Sequence Read Archive	SRX1049824	http://www.ncbi.nlm.nih.gov/sra/SRX1049824	ftp://ftp-trace.ncbi.nlm.nih.gov/giab/ftp/data/NA12878/NIST_NA12878_HG001_HiSeq_300x	Caucasian
HG001	Illumina paired end WGS	NIST	Illumina HiSeq 2500 Rapid SBS	WGS paired end PCR-free	564.56	base pair	UO	UO:0000244	2 x 148	base pair	UO	UO:0000244	1-4X (300X total)	HG001_Illumina paired end WGS_replicate 58	SRX1049825	NCBI Sequence Read Archive	SRX1049825	http://www.ncbi.nlm.nih.gov/sra/SRX1049825	ftp://ftp-trace.ncbi.nlm.nih.gov/giab/ftp/data/NA12878/NIST_NA12878_HG001_HiSeq_300x	Caucasian
HG001	Illumina paired end WGS	NIST	Illumina HiSeq 2500 Rapid SBS	WGS paired end PCR-free	564.56	base pair	UO	UO:0000244	2 x 148	base pair	UO	UO:0000244	1-4X (300X total)	HG001_Illumina paired end WGS_replicate 59	SRX1049826	NCBI Sequence Read Archive	SRX1049826	http://www.ncbi.nlm.nih.gov/sra/SRX1049826	ftp://ftp-trace.ncbi.nlm.nih.gov/giab/ftp/data/NA12878/NIST_NA12878_HG001_HiSeq_300x	Caucasian
HG001	Illumina paired end WGS	NIST	Illumina HiSeq 2500 Rapid SBS	WGS paired end PCR-free	564.56	base pair	UO	UO:0000244	2 x 148	base pair	UO	UO:0000244	1-4X (300X total)	HG001_Illumina paired end WGS_replicate 60	SRX1049827	NCBI Sequence Read Archive	SRX1049827	http://www.ncbi.nlm.nih.gov/sra/SRX1049827	ftp://ftp-trace.ncbi.nlm.nih.gov/giab/ftp/data/NA12878/NIST_NA12878_HG001_HiSeq_300x	Caucasian
HG001	Illumina paired end WGS	NIST	Illumina HiSeq 2500 Rapid SBS	WGS paired end PCR-free	564.56	base pair	UO	UO:0000244	2 x 148	base pair	UO	UO:0000244	1-4X (300X total)	HG001_Illumina paired end WGS_replicate 61	SRX1049828	NCBI Sequence Read Archive	SRX1049828	http://www.ncbi.nlm.nih.gov/sra/SRX1049828	ftp://ftp-trace.ncbi.nlm.nih.gov/giab/ftp/data/NA12878/NIST_NA12878_HG001_HiSeq_300x	Caucasian
HG001	Illumina paired end WGS	NIST	Illumina HiSeq 2500 Rapid SBS	WGS paired end PCR-free	564.56	base pair	UO	UO:0000244	2 x 148	base pair	UO	UO:0000244	1-4X (300X total)	HG001_Illumina paired end WGS_replicate 62	SRX1049829	NCBI Sequence Read Archive	SRX1049829	http://www.ncbi.nlm.nih.gov/sra/SRX1049829	ftp://ftp-trace.ncbi.nlm.nih.gov/giab/ftp/data/NA12878/NIST_NA12878_HG001_HiSeq_300x	Caucasian
HG001	Illumina paired end WGS	NIST	Illumina HiSeq 2500 Rapid SBS	WGS paired end PCR-free	564.56	base pair	UO	UO:0000244	2 x 148	base pair	UO	UO:0000244	1-4X (300X total)	HG001_Illumina paired end WGS_replicate 63	SRX1049830	NCBI Sequence Read Archive	SRX1049830	http://www.ncbi.nlm.nih.gov/sra/SRX1049830	ftp://ftp-trace.ncbi.nlm.nih.gov/giab/ftp/data/NA12878/NIST_NA12878_HG001_HiSeq_300x	Caucasian
HG001	Illumina paired end WGS	NIST	Illumina HiSeq 2500 Rapid SBS	WGS paired end PCR-free	564.56	base pair	UO	UO:0000244	2 x 148	base pair	UO	UO:0000244	1-4X (300X total)	HG001_Illumina paired end WGS_replicate 64	SRX1049831	NCBI Sequence Read Archive	SRX1049831	http://www.ncbi.nlm.nih.gov/sra/SRX1049831	ftp://ftp-trace.ncbi.nlm.nih.gov/giab/ftp/data/NA12878/NIST_NA12878_HG001_HiSeq_300x	Caucasian
HG001	Illumina paired end WGS	NIST	Illumina HiSeq 2500 Rapid SBS	WGS paired end PCR-free	564.56	base pair	UO	UO:0000244	2 x 148	base pair	UO	UO:0000244	1-4X (300X total)	HG001_Illumina paired end WGS_replicate 65	SRX1049832	NCBI Sequence Read Archive	SRX1049832	http://www.ncbi.nlm.nih.gov/sra/SRX1049832	ftp://ftp-trace.ncbi.nlm.nih.gov/giab/ftp/data/NA12878/NIST_NA12878_HG001_HiSeq_300x	Caucasian
HG001	Illumina paired end WGS	NIST	Illumina HiSeq 2500 Rapid SBS	WGS paired end PCR-free	564.56	base pair	UO	UO:0000244	2 x 148	base pair	UO	UO:0000244	1-4X (300X total)	HG001_Illumina paired end WGS_replicate 66	SRX1049833	NCBI Sequence Read Archive	SRX1049833	http://www.ncbi.nlm.nih.gov/sra/SRX1049833	ftp://ftp-trace.ncbi.nlm.nih.gov/giab/ftp/data/NA12878/NIST_NA12878_HG001_HiSeq_300x	Caucasian
HG001	Illumina paired end WGS	NIST	Illumina HiSeq 2500 Rapid SBS	WGS paired end PCR-free	564.56	base pair	UO	UO:0000244	2 x 148	base pair	UO	UO:0000244	1-4X (300X total)	HG001_Illumina paired end WGS_replicate 67	SRX1049834	NCBI Sequence Read Archive	SRX1049834	http://www.ncbi.nlm.nih.gov/sra/SRX1049834	ftp://ftp-trace.ncbi.nlm.nih.gov/giab/ftp/data/NA12878/NIST_NA12878_HG001_HiSeq_300x	Caucasian
HG001	Illumina paired end WGS	NIST	Illumina HiSeq 2500 Rapid SBS	WGS paired end PCR-free	564.56	base pair	UO	UO:0000244	2 x 148	base pair	UO	UO:0000244	1-4X (300X total)	HG001_Illumina paired end WGS_replicate 68	SRX1049835	NCBI Sequence Read Archive	SRX1049835	http://www.ncbi.nlm.nih.gov/sra/SRX1049835	ftp://ftp-trace.ncbi.nlm.nih.gov/giab/ftp/data/NA12878/NIST_NA12878_HG001_HiSeq_300x	Caucasian
HG001	Illumina paired end WGS	NIST	Illumina HiSeq 2500 Rapid SBS	WGS paired end PCR-free	564.56	base pair	UO	UO:0000244	2 x 148	base pair	UO	UO:0000244	1-4X (300X total)	HG001_Illumina paired end WGS_replicate 69	SRX1049836	NCBI Sequence Read Archive	SRX1049836	http://www.ncbi.nlm.nih.gov/sra/SRX1049836	ftp://ftp-trace.ncbi.nlm.nih.gov/giab/ftp/data/NA12878/NIST_NA12878_HG001_HiSeq_300x	Caucasian
HG001	Illumina paired end WGS	NIST	Illumina HiSeq 2500 Rapid SBS	WGS paired end PCR-free	564.56	base pair	UO	UO:0000244	2 x 148	base pair	UO	UO:0000244	1-4X (300X total)	HG001_Illumina paired end WGS_replicate 70	SRX1049837	NCBI Sequence Read Archive	SRX1049837	http://www.ncbi.nlm.nih.gov/sra/SRX1049837	ftp://ftp-trace.ncbi.nlm.nih.gov/giab/ftp/data/NA12878/NIST_NA12878_HG001_HiSeq_300x	Caucasian
HG001	Illumina paired end WGS	NIST	Illumina HiSeq 2500 Rapid SBS	WGS paired end PCR-free	564.56	base pair	UO	UO:0000244	2 x 148	base pair	UO	UO:0000244	1-4X (300X total)	HG001_Illumina paired end WGS_replicate 71	SRX1049838	NCBI Sequence Read Archive	SRX1049838	http://www.ncbi.nlm.nih.gov/sra/SRX1049838	ftp://ftp-trace.ncbi.nlm.nih.gov/giab/ftp/data/NA12878/NIST_NA12878_HG001_HiSeq_300x	Caucasian
HG001	Illumina paired end WGS	NIST	Illumina HiSeq 2500 Rapid SBS	WGS paired end PCR-free	564.56	base pair	UO	UO:0000244	2 x 148	base pair	UO	UO:0000244	1-4X (300X total)	HG001_Illumina paired end WGS_replicate 72	SRX1049839	NCBI Sequence Read Archive	SRX1049839	http://www.ncbi.nlm.nih.gov/sra/SRX1049839	ftp://ftp-trace.ncbi.nlm.nih.gov/giab/ftp/data/NA12878/NIST_NA12878_HG001_HiSeq_300x	Caucasian
HG001	Illumina paired end WGS	NIST	Illumina HiSeq 2500 Rapid SBS	WGS paired end PCR-free	564.56	base pair	UO	UO:0000244	2 x 148	base pair	UO	UO:0000244	1-4X (300X total)	HG001_Illumina paired end WGS_replicate 73	SRX1049840	NCBI Sequence Read Archive	SRX1049840	http://www.ncbi.nlm.nih.gov/sra/SRX1049840	ftp://ftp-trace.ncbi.nlm.nih.gov/giab/ftp/data/NA12878/NIST_NA12878_HG001_HiSeq_300x	Caucasian
HG001	Illumina paired end WGS	NIST	Illumina HiSeq 2500 Rapid SBS	WGS paired end PCR-free	564.56	base pair	UO	UO:0000244	2 x 148	base pair	UO	UO:0000244	1-4X (300X total)	HG001_Illumina paired end WGS_replicate 74	SRX1049841	NCBI Sequence Read Archive	SRX1049841	http://www.ncbi.nlm.nih.gov/sra/SRX1049841	ftp://ftp-trace.ncbi.nlm.nih.gov/giab/ftp/data/NA12878/NIST_NA12878_HG001_HiSeq_300x	Caucasian
HG001	Illumina paired end WGS	NIST	Illumina HiSeq 2500 Rapid SBS	WGS paired end PCR-free	564.56	base pair	UO	UO:0000244	2 x 148	base pair	UO	UO:0000244	1-4X (300X total)	HG001_Illumina paired end WGS_replicate 75	SRX1049842	NCBI Sequence Read Archive	SRX1049842	http://www.ncbi.nlm.nih.gov/sra/SRX1049842	ftp://ftp-trace.ncbi.nlm.nih.gov/giab/ftp/data/NA12878/NIST_NA12878_HG001_HiSeq_300x	Caucasian
HG001	Illumina paired end WGS	NIST	Illumina HiSeq 2500 Rapid SBS	WGS paired end PCR-free	564.56	base pair	UO	UO:0000244	2 x 148	base pair	UO	UO:0000244	1-4X (300X total)	HG001_Illumina paired end WGS_replicate 76	SRX1049843	NCBI Sequence Read Archive	SRX1049843	http://www.ncbi.nlm.nih.gov/sra/SRX1049843	ftp://ftp-trace.ncbi.nlm.nih.gov/giab/ftp/data/NA12878/NIST_NA12878_HG001_HiSeq_300x	Caucasian
HG001	Illumina paired end WGS	NIST	Illumina HiSeq 2500 Rapid SBS	WGS paired end PCR-free	564.56	base pair	UO	UO:0000244	2 x 148	base pair	UO	UO:0000244	1-4X (300X total)	HG001_Illumina paired end WGS_replicate 77	SRX1049844	NCBI Sequence Read Archive	SRX1049844	http://www.ncbi.nlm.nih.gov/sra/SRX1049844	ftp://ftp-trace.ncbi.nlm.nih.gov/giab/ftp/data/NA12878/NIST_NA12878_HG001_HiSeq_300x	Caucasian
HG001	Illumina paired end WGS	NIST	Illumina HiSeq 2500 Rapid SBS	WGS paired end PCR-free	564.56	base pair	UO	UO:0000244	2 x 148	base pair	UO	UO:0000244	1-4X (300X total)	HG001_Illumina paired end WGS_replicate 78	SRX1049845	NCBI Sequence Read Archive	SRX1049845	http://www.ncbi.nlm.nih.gov/sra/SRX1049845	ftp://ftp-trace.ncbi.nlm.nih.gov/giab/ftp/data/NA12878/NIST_NA12878_HG001_HiSeq_300x	Caucasian
HG001	Illumina paired end WGS	NIST	Illumina HiSeq 2500 Rapid SBS	WGS paired end PCR-free	564.56	base pair	UO	UO:0000244	2 x 148	base pair	UO	UO:0000244	1-4X (300X total)	HG001_Illumina paired end WGS_replicate 79	SRX1049846	NCBI Sequence Read Archive	SRX1049846	http://www.ncbi.nlm.nih.gov/sra/SRX1049846	ftp://ftp-trace.ncbi.nlm.nih.gov/giab/ftp/data/NA12878/NIST_NA12878_HG001_HiSeq_300x	Caucasian
HG001	Illumina paired end WGS	NIST	Illumina HiSeq 2500 Rapid SBS	WGS paired end PCR-free	564.56	base pair	UO	UO:0000244	2 x 148	base pair	UO	UO:0000244	1-4X (300X total)	HG001_Illumina paired end WGS_replicate 80	SRX1049847	NCBI Sequence Read Archive	SRX1049847	http://www.ncbi.nlm.nih.gov/sra/SRX1049847	ftp://ftp-trace.ncbi.nlm.nih.gov/giab/ftp/data/NA12878/NIST_NA12878_HG001_HiSeq_300x	Caucasian
HG001	Illumina paired end WGS	NIST	Illumina HiSeq 2500 Rapid SBS	WGS paired end PCR-free	564.56	base pair	UO	UO:0000244	2 x 148	base pair	UO	UO:0000244	1-4X (300X total)	HG001_Illumina paired end WGS_replicate 81	SRX1049848	NCBI Sequence Read Archive	SRX1049848	http://www.ncbi.nlm.nih.gov/sra/SRX1049848	ftp://ftp-trace.ncbi.nlm.nih.gov/giab/ftp/data/NA12878/NIST_NA12878_HG001_HiSeq_300x	Caucasian
HG001	Illumina paired end WGS	NIST	Illumina HiSeq 2500 Rapid SBS	WGS paired end PCR-free	564.56	base pair	UO	UO:0000244	2 x 148	base pair	UO	UO:0000244	1-4X (300X total)	HG001_Illumina paired end WGS_replicate 82	SRX1049849	NCBI Sequence Read Archive	SRX1049849	http://www.ncbi.nlm.nih.gov/sra/SRX1049849	ftp://ftp-trace.ncbi.nlm.nih.gov/giab/ftp/data/NA12878/NIST_NA12878_HG001_HiSeq_300x	Caucasian
HG001	Illumina paired end WGS	NIST	Illumina HiSeq 2500 Rapid SBS	WGS paired end PCR-free	564.56	base pair	UO	UO:0000244	2 x 148	base pair	UO	UO:0000244	1-4X (300X total)	HG001_Illumina paired end WGS_replicate 83	SRX1049850	NCBI Sequence Read Archive	SRX1049850	http://www.ncbi.nlm.nih.gov/sra/SRX1049850	ftp://ftp-trace.ncbi.nlm.nih.gov/giab/ftp/data/NA12878/NIST_NA12878_HG001_HiSeq_300x	Caucasian
HG001	Illumina paired end WGS	NIST	Illumina HiSeq 2500 Rapid SBS	WGS paired end PCR-free	564.56	base pair	UO	UO:0000244	2 x 148	base pair	UO	UO:0000244	1-4X (300X total)	HG001_Illumina paired end WGS_replicate 84	SRX1049851	NCBI Sequence Read Archive	SRX1049851	http://www.ncbi.nlm.nih.gov/sra/SRX1049851	ftp://ftp-trace.ncbi.nlm.nih.gov/giab/ftp/data/NA12878/NIST_NA12878_HG001_HiSeq_300x	Caucasian
HG001	Illumina paired end WGS	NIST	Illumina HiSeq 2500 Rapid SBS	WGS paired end PCR-free	564.56	base pair	UO	UO:0000244	2 x 148	base pair	UO	UO:0000244	1-4X (300X total)	HG001_Illumina paired end WGS_replicate 85	SRX1049852	NCBI Sequence Read Archive	SRX1049852	http://www.ncbi.nlm.nih.gov/sra/SRX1049852	ftp://ftp-trace.ncbi.nlm.nih.gov/giab/ftp/data/NA12878/NIST_NA12878_HG001_HiSeq_300x	Caucasian
HG001	Illumina paired end WGS	NIST	Illumina HiSeq 2500 Rapid SBS	WGS paired end PCR-free	564.56	base pair	UO	UO:0000244	2 x 148	base pair	UO	UO:0000244	1-4X (300X total)	HG001_Illumina paired end WGS_replicate 86	SRX1049853	NCBI Sequence Read Archive	SRX1049853	http://www.ncbi.nlm.nih.gov/sra/SRX1049853	ftp://ftp-trace.ncbi.nlm.nih.gov/giab/ftp/data/NA12878/NIST_NA12878_HG001_HiSeq_300x	Caucasian
HG001	Illumina paired end WGS	NIST	Illumina HiSeq 2500 Rapid SBS	WGS paired end PCR-free	564.56	base pair	UO	UO:0000244	2 x 148	base pair	UO	UO:0000244	1-4X (300X total)	HG001_Illumina paired end WGS_replicate 87	SRX1049854	NCBI Sequence Read Archive	SRX1049854	http://www.ncbi.nlm.nih.gov/sra/SRX1049854	ftp://ftp-trace.ncbi.nlm.nih.gov/giab/ftp/data/NA12878/NIST_NA12878_HG001_HiSeq_300x	Caucasian
HG001	Illumina paired end WGS	NIST	Illumina HiSeq 2500 Rapid SBS	WGS paired end PCR-free	564.56	base pair	UO	UO:0000244	2 x 148	base pair	UO	UO:0000244	1-4X (300X total)	HG001_Illumina paired end WGS_replicate 88	SRX1049855	NCBI Sequence Read Archive	SRX1049855	http://www.ncbi.nlm.nih.gov/sra/SRX1049855	ftp://ftp-trace.ncbi.nlm.nih.gov/giab/ftp/data/NA12878/NIST_NA12878_HG001_HiSeq_300x	Caucasian
HG002	Illumina paired end WGS	NIST	Illumina HiSeq 2500 Rapid SBS	WGS paired end PCR-free	564.56	base pair	UO	UO:0000244	2 x 148	base pair	UO	UO:0000244	1-4X (300X total)	HG002_Illumina paired end WGS_replicate 1	SRX847862	NCBI Sequence Read Archive	SRX847862	http://www.ncbi.nlm.nih.gov/sra/SRX847862	ftp://ftp-trace.ncbi.nlm.nih.gov/giab/ftp/data/AshkenazimTrio/HG002_NA24385_son/NIST_HiSeq_HG002_Homogeneity-10953946/HG002_HiSeq300x_fastq/	Ashkenazi Jewish
HG002	Illumina paired end WGS	NIST	Illumina HiSeq 2500 Rapid SBS	WGS paired end PCR-free	564.56	base pair	UO	UO:0000244	2 x 148	base pair	UO	UO:0000244	1-4X (300X total)	HG002_Illumina paired end WGS_replicate 2	SRX847863	NCBI Sequence Read Archive	SRX847863	http://www.ncbi.nlm.nih.gov/sra/SRX847863	ftp://ftp-trace.ncbi.nlm.nih.gov/giab/ftp/data/AshkenazimTrio/HG002_NA24385_son/NIST_HiSeq_HG002_Homogeneity-10953946/HG002_HiSeq300x_fastq/	Ashkenazi Jewish
HG002	Illumina paired end WGS	NIST	Illumina HiSeq 2500 Rapid SBS	WGS paired end PCR-free	564.56	base pair	UO	UO:0000244	2 x 148	base pair	UO	UO:0000244	1-4X (300X total)	HG002_Illumina paired end WGS_replicate 3	SRX847864	NCBI Sequence Read Archive	SRX847864	http://www.ncbi.nlm.nih.gov/sra/SRX847864	ftp://ftp-trace.ncbi.nlm.nih.gov/giab/ftp/data/AshkenazimTrio/HG002_NA24385_son/NIST_HiSeq_HG002_Homogeneity-10953946/HG002_HiSeq300x_fastq/	Ashkenazi Jewish
HG002	Illumina paired end WGS	NIST	Illumina HiSeq 2500 Rapid SBS	WGS paired end PCR-free	564.56	base pair	UO	UO:0000244	2 x 148	base pair	UO	UO:0000244	1-4X (300X total)	HG002_Illumina paired end WGS_replicate 4	SRX847865	NCBI Sequence Read Archive	SRX847865	http://www.ncbi.nlm.nih.gov/sra/SRX847865	ftp://ftp-trace.ncbi.nlm.nih.gov/giab/ftp/data/AshkenazimTrio/HG002_NA24385_son/NIST_HiSeq_HG002_Homogeneity-10953946/HG002_HiSeq300x_fastq/	Ashkenazi Jewish
HG002	Illumina paired end WGS	NIST	Illumina HiSeq 2500 Rapid SBS	WGS paired end PCR-free	564.56	base pair	UO	UO:0000244	2 x 148	base pair	UO	UO:0000244	1-4X (300X total)	HG002_Illumina paired end WGS_replicate 5	SRX847866	NCBI Sequence Read Archive	SRX847866	http://www.ncbi.nlm.nih.gov/sra/SRX847866	ftp://ftp-trace.ncbi.nlm.nih.gov/giab/ftp/data/AshkenazimTrio/HG002_NA24385_son/NIST_HiSeq_HG002_Homogeneity-10953946/HG002_HiSeq300x_fastq/	Ashkenazi Jewish
HG002	Illumina paired end WGS	NIST	Illumina HiSeq 2500 Rapid SBS	WGS paired end PCR-free	564.56	base pair	UO	UO:0000244	2 x 148	base pair	UO	UO:0000244	1-4X (300X total)	HG002_Illumina paired end WGS_replicate 6	SRX847867	NCBI Sequence Read Archive	SRX847867	http://www.ncbi.nlm.nih.gov/sra/SRX847867	ftp://ftp-trace.ncbi.nlm.nih.gov/giab/ftp/data/AshkenazimTrio/HG002_NA24385_son/NIST_HiSeq_HG002_Homogeneity-10953946/HG002_HiSeq300x_fastq/	Ashkenazi Jewish
HG002	Illumina paired end WGS	NIST	Illumina HiSeq 2500 Rapid SBS	WGS paired end PCR-free	564.56	base pair	UO	UO:0000244	2 x 148	base pair	UO	UO:0000244	1-4X (300X total)	HG002_Illumina paired end WGS_replicate 7	SRX847868	NCBI Sequence Read Archive	SRX847868	http://www.ncbi.nlm.nih.gov/sra/SRX847868	ftp://ftp-trace.ncbi.nlm.nih.gov/giab/ftp/data/AshkenazimTrio/HG002_NA24385_son/NIST_HiSeq_HG002_Homogeneity-10953946/HG002_HiSeq300x_fastq/	Ashkenazi Jewish
HG002	Illumina paired end WGS	NIST	Illumina HiSeq 2500 Rapid SBS	WGS paired end PCR-free	564.56	base pair	UO	UO:0000244	2 x 148	base pair	UO	UO:0000244	1-4X (300X total)	HG002_Illumina paired end WGS_replicate 8	SRX847869	NCBI Sequence Read Archive	SRX847869	http://www.ncbi.nlm.nih.gov/sra/SRX847869	ftp://ftp-trace.ncbi.nlm.nih.gov/giab/ftp/data/AshkenazimTrio/HG002_NA24385_son/NIST_HiSeq_HG002_Homogeneity-10953946/HG002_HiSeq300x_fastq/	Ashkenazi Jewish
HG002	Illumina paired end WGS	NIST	Illumina HiSeq 2500 Rapid SBS	WGS paired end PCR-free	564.56	base pair	UO	UO:0000244	2 x 148	base pair	UO	UO:0000244	1-4X (300X total)	HG002_Illumina paired end WGS_replicate 9	SRX847870	NCBI Sequence Read Archive	SRX847870	http://www.ncbi.nlm.nih.gov/sra/SRX847870	ftp://ftp-trace.ncbi.nlm.nih.gov/giab/ftp/data/AshkenazimTrio/HG002_NA24385_son/NIST_HiSeq_HG002_Homogeneity-10953946/HG002_HiSeq300x_fastq/	Ashkenazi Jewish
HG002	Illumina paired end WGS	NIST	Illumina HiSeq 2500 Rapid SBS	WGS paired end PCR-free	564.56	base pair	UO	UO:0000244	2 x 148	base pair	UO	UO:0000244	1-4X (300X total)	HG002_Illumina paired end WGS_replicate 10	SRX847871	NCBI Sequence Read Archive	SRX847871	http://www.ncbi.nlm.nih.gov/sra/SRX847871	ftp://ftp-trace.ncbi.nlm.nih.gov/giab/ftp/data/AshkenazimTrio/HG002_NA24385_son/NIST_HiSeq_HG002_Homogeneity-10953946/HG002_HiSeq300x_fastq/	Ashkenazi Jewish
HG002	Illumina paired end WGS	NIST	Illumina HiSeq 2500 Rapid SBS	WGS paired end PCR-free	564.56	base pair	UO	UO:0000244	2 x 148	base pair	UO	UO:0000244	1-4X (300X total)	HG002_Illumina paired end WGS_replicate 11	SRX847872	NCBI Sequence Read Archive	SRX847872	http://www.ncbi.nlm.nih.gov/sra/SRX847872	ftp://ftp-trace.ncbi.nlm.nih.gov/giab/ftp/data/AshkenazimTrio/HG002_NA24385_son/NIST_HiSeq_HG002_Homogeneity-10953946/HG002_HiSeq300x_fastq/	Ashkenazi Jewish
HG002	Illumina paired end WGS	NIST	Illumina HiSeq 2500 Rapid SBS	WGS paired end PCR-free	564.56	base pair	UO	UO:0000244	2 x 148	base pair	UO	UO:0000244	1-4X (300X total)	HG002_Illumina paired end WGS_replicate 12	SRX847873	NCBI Sequence Read Archive	SRX847873	http://www.ncbi.nlm.nih.gov/sra/SRX847873	ftp://ftp-trace.ncbi.nlm.nih.gov/giab/ftp/data/AshkenazimTrio/HG002_NA24385_son/NIST_HiSeq_HG002_Homogeneity-10953946/HG002_HiSeq300x_fastq/	Ashkenazi Jewish
HG002	Illumina paired end WGS	NIST	Illumina HiSeq 2500 Rapid SBS	WGS paired end PCR-free	564.56	base pair	UO	UO:0000244	2 x 148	base pair	UO	UO:0000244	1-4X (300X total)	HG002_Illumina paired end WGS_replicate 13	SRX847874	NCBI Sequence Read Archive	SRX847874	http://www.ncbi.nlm.nih.gov/sra/SRX847874	ftp://ftp-trace.ncbi.nlm.nih.gov/giab/ftp/data/AshkenazimTrio/HG002_NA24385_son/NIST_HiSeq_HG002_Homogeneity-10953946/HG002_HiSeq300x_fastq/	Ashkenazi Jewish
HG002	Illumina paired end WGS	NIST	Illumina HiSeq 2500 Rapid SBS	WGS paired end PCR-free	564.56	base pair	UO	UO:0000244	2 x 148	base pair	UO	UO:0000244	1-4X (300X total)	HG002_Illumina paired end WGS_replicate 14	SRX847875	NCBI Sequence Read Archive	SRX847875	http://www.ncbi.nlm.nih.gov/sra/SRX847875	ftp://ftp-trace.ncbi.nlm.nih.gov/giab/ftp/data/AshkenazimTrio/HG002_NA24385_son/NIST_HiSeq_HG002_Homogeneity-10953946/HG002_HiSeq300x_fastq/	Ashkenazi Jewish
HG002	Illumina paired end WGS	NIST	Illumina HiSeq 2500 Rapid SBS	WGS paired end PCR-free	564.56	base pair	UO	UO:0000244	2 x 148	base pair	UO	UO:0000244	1-4X (300X total)	HG002_Illumina paired end WGS_replicate 15	SRX847876	NCBI Sequence Read Archive	SRX847876	http://www.ncbi.nlm.nih.gov/sra/SRX847876	ftp://ftp-trace.ncbi.nlm.nih.gov/giab/ftp/data/AshkenazimTrio/HG002_NA24385_son/NIST_HiSeq_HG002_Homogeneity-10953946/HG002_HiSeq300x_fastq/	Ashkenazi Jewish
HG002	Illumina paired end WGS	NIST	Illumina HiSeq 2500 Rapid SBS	WGS paired end PCR-free	564.56	base pair	UO	UO:0000244	2 x 148	base pair	UO	UO:0000244	1-4X (300X total)	HG002_Illumina paired end WGS_replicate 16	SRX847877	NCBI Sequence Read Archive	SRX847877	http://www.ncbi.nlm.nih.gov/sra/SRX847877	ftp://ftp-trace.ncbi.nlm.nih.gov/giab/ftp/data/AshkenazimTrio/HG002_NA24385_son/NIST_HiSeq_HG002_Homogeneity-10953946/HG002_HiSeq300x_fastq/	Ashkenazi Jewish
HG002	Illumina paired end WGS	NIST	Illumina HiSeq 2500 Rapid SBS	WGS paired end PCR-free	564.56	base pair	UO	UO:0000244	2 x 148	base pair	UO	UO:0000244	1-4X (300X total)	HG002_Illumina paired end WGS_replicate 17	SRX847878	NCBI Sequence Read Archive	SRX847878	http://www.ncbi.nlm.nih.gov/sra/SRX847878	ftp://ftp-trace.ncbi.nlm.nih.gov/giab/ftp/data/AshkenazimTrio/HG002_NA24385_son/NIST_HiSeq_HG002_Homogeneity-10953946/HG002_HiSeq300x_fastq/	Ashkenazi Jewish
HG002	Illumina paired end WGS	NIST	Illumina HiSeq 2500 Rapid SBS	WGS paired end PCR-free	564.56	base pair	UO	UO:0000244	2 x 148	base pair	UO	UO:0000244	1-4X (300X total)	HG002_Illumina paired end WGS_replicate 18	SRX847879	NCBI Sequence Read Archive	SRX847879	http://www.ncbi.nlm.nih.gov/sra/SRX847879	ftp://ftp-trace.ncbi.nlm.nih.gov/giab/ftp/data/AshkenazimTrio/HG002_NA24385_son/NIST_HiSeq_HG002_Homogeneity-10953946/HG002_HiSeq300x_fastq/	Ashkenazi Jewish
HG002	Illumina paired end WGS	NIST	Illumina HiSeq 2500 Rapid SBS	WGS paired end PCR-free	564.56	base pair	UO	UO:0000244	2 x 148	base pair	UO	UO:0000244	1-4X (300X total)	HG002_Illumina paired end WGS_replicate 19	SRX847880	NCBI Sequence Read Archive	SRX847880	http://www.ncbi.nlm.nih.gov/sra/SRX847880	ftp://ftp-trace.ncbi.nlm.nih.gov/giab/ftp/data/AshkenazimTrio/HG002_NA24385_son/NIST_HiSeq_HG002_Homogeneity-10953946/HG002_HiSeq300x_fastq/	Ashkenazi Jewish
HG002	Illumina paired end WGS	NIST	Illumina HiSeq 2500 Rapid SBS	WGS paired end PCR-free	564.56	base pair	UO	UO:0000244	2 x 148	base pair	UO	UO:0000244	1-4X (300X total)	HG002_Illumina paired end WGS_replicate 20	SRX847881	NCBI Sequence Read Archive	SRX847881	http://www.ncbi.nlm.nih.gov/sra/SRX847881	ftp://ftp-trace.ncbi.nlm.nih.gov/giab/ftp/data/AshkenazimTrio/HG002_NA24385_son/NIST_HiSeq_HG002_Homogeneity-10953946/HG002_HiSeq300x_fastq/	Ashkenazi Jewish
HG002	Illumina paired end WGS	NIST	Illumina HiSeq 2500 Rapid SBS	WGS paired end PCR-free	564.56	base pair	UO	UO:0000244	2 x 148	base pair	UO	UO:0000244	1-4X (300X total)	HG002_Illumina paired end WGS_replicate 21	SRX847882	NCBI Sequence Read Archive	SRX847882	http://www.ncbi.nlm.nih.gov/sra/SRX847882	ftp://ftp-trace.ncbi.nlm.nih.gov/giab/ftp/data/AshkenazimTrio/HG002_NA24385_son/NIST_HiSeq_HG002_Homogeneity-10953946/HG002_HiSeq300x_fastq/	Ashkenazi Jewish
HG002	Illumina paired end WGS	NIST	Illumina HiSeq 2500 Rapid SBS	WGS paired end PCR-free	564.56	base pair	UO	UO:0000244	2 x 148	base pair	UO	UO:0000244	1-4X (300X total)	HG002_Illumina paired end WGS_replicate 22	SRX847883	NCBI Sequence Read Archive	SRX847883	http://www.ncbi.nlm.nih.gov/sra/SRX847883	ftp://ftp-trace.ncbi.nlm.nih.gov/giab/ftp/data/AshkenazimTrio/HG002_NA24385_son/NIST_HiSeq_HG002_Homogeneity-10953946/HG002_HiSeq300x_fastq/	Ashkenazi Jewish
HG002	Illumina paired end WGS	NIST	Illumina HiSeq 2500 Rapid SBS	WGS paired end PCR-free	564.56	base pair	UO	UO:0000244	2 x 148	base pair	UO	UO:0000244	1-4X (300X total)	HG002_Illumina paired end WGS_replicate 23	SRX847884	NCBI Sequence Read Archive	SRX847884	http://www.ncbi.nlm.nih.gov/sra/SRX847884	ftp://ftp-trace.ncbi.nlm.nih.gov/giab/ftp/data/AshkenazimTrio/HG002_NA24385_son/NIST_HiSeq_HG002_Homogeneity-10953946/HG002_HiSeq300x_fastq/	Ashkenazi Jewish
HG002	Illumina paired end WGS	NIST	Illumina HiSeq 2500 Rapid SBS	WGS paired end PCR-free	564.56	base pair	UO	UO:0000244	2 x 148	base pair	UO	UO:0000244	1-4X (300X total)	HG002_Illumina paired end WGS_replicate 24	SRX847885	NCBI Sequence Read Archive	SRX847885	http://www.ncbi.nlm.nih.gov/sra/SRX847885	ftp://ftp-trace.ncbi.nlm.nih.gov/giab/ftp/data/AshkenazimTrio/HG002_NA24385_son/NIST_HiSeq_HG002_Homogeneity-10953946/HG002_HiSeq300x_fastq/	Ashkenazi Jewish
HG002	Illumina paired end WGS	NIST	Illumina HiSeq 2500 Rapid SBS	WGS paired end PCR-free	564.56	base pair	UO	UO:0000244	2 x 148	base pair	UO	UO:0000244	1-4X (300X total)	HG002_Illumina paired end WGS_replicate 25	SRX847886	NCBI Sequence Read Archive	SRX847886	http://www.ncbi.nlm.nih.gov/sra/SRX847886	ftp://ftp-trace.ncbi.nlm.nih.gov/giab/ftp/data/AshkenazimTrio/HG002_NA24385_son/NIST_HiSeq_HG002_Homogeneity-10953946/HG002_HiSeq300x_fastq/	Ashkenazi Jewish
HG002	Illumina paired end WGS	NIST	Illumina HiSeq 2500 Rapid SBS	WGS paired end PCR-free	564.56	base pair	UO	UO:0000244	2 x 148	base pair	UO	UO:0000244	1-4X (300X total)	HG002_Illumina paired end WGS_replicate 26	SRX847887	NCBI Sequence Read Archive	SRX847887	http://www.ncbi.nlm.nih.gov/sra/SRX847887	ftp://ftp-trace.ncbi.nlm.nih.gov/giab/ftp/data/AshkenazimTrio/HG002_NA24385_son/NIST_HiSeq_HG002_Homogeneity-10953946/HG002_HiSeq300x_fastq/	Ashkenazi Jewish
HG002	Illumina paired end WGS	NIST	Illumina HiSeq 2500 Rapid SBS	WGS paired end PCR-free	564.56	base pair	UO	UO:0000244	2 x 148	base pair	UO	UO:0000244	1-4X (300X total)	HG002_Illumina paired end WGS_replicate 27	SRX847888	NCBI Sequence Read Archive	SRX847888	http://www.ncbi.nlm.nih.gov/sra/SRX847888	ftp://ftp-trace.ncbi.nlm.nih.gov/giab/ftp/data/AshkenazimTrio/HG002_NA24385_son/NIST_HiSeq_HG002_Homogeneity-10953946/HG002_HiSeq300x_fastq/	Ashkenazi Jewish
HG002	Illumina paired end WGS	NIST	Illumina HiSeq 2500 Rapid SBS	WGS paired end PCR-free	564.56	base pair	UO	UO:0000244	2 x 148	base pair	UO	UO:0000244	1-4X (300X total)	HG002_Illumina paired end WGS_replicate 28	SRX847889	NCBI Sequence Read Archive	SRX847889	http://www.ncbi.nlm.nih.gov/sra/SRX847889	ftp://ftp-trace.ncbi.nlm.nih.gov/giab/ftp/data/AshkenazimTrio/HG002_NA24385_son/NIST_HiSeq_HG002_Homogeneity-10953946/HG002_HiSeq300x_fastq/	Ashkenazi Jewish
HG002	Illumina paired end WGS	NIST	Illumina HiSeq 2500 Rapid SBS	WGS paired end PCR-free	564.56	base pair	UO	UO:0000244	2 x 148	base pair	UO	UO:0000244	1-4X (300X total)	HG002_Illumina paired end WGS_replicate 29	SRX847890	NCBI Sequence Read Archive	SRX847890	http://www.ncbi.nlm.nih.gov/sra/SRX847890	ftp://ftp-trace.ncbi.nlm.nih.gov/giab/ftp/data/AshkenazimTrio/HG002_NA24385_son/NIST_HiSeq_HG002_Homogeneity-10953946/HG002_HiSeq300x_fastq/	Ashkenazi Jewish
HG002	Illumina paired end WGS	NIST	Illumina HiSeq 2500 Rapid SBS	WGS paired end PCR-free	564.56	base pair	UO	UO:0000244	2 x 148	base pair	UO	UO:0000244	1-4X (300X total)	HG002_Illumina paired end WGS_replicate 30	SRX847891	NCBI Sequence Read Archive	SRX847891	http://www.ncbi.nlm.nih.gov/sra/SRX847891	ftp://ftp-trace.ncbi.nlm.nih.gov/giab/ftp/data/AshkenazimTrio/HG002_NA24385_son/NIST_HiSeq_HG002_Homogeneity-10953946/HG002_HiSeq300x_fastq/	Ashkenazi Jewish
HG002	Illumina paired end WGS	NIST	Illumina HiSeq 2500 Rapid SBS	WGS paired end PCR-free	564.56	base pair	UO	UO:0000244	2 x 148	base pair	UO	UO:0000244	1-4X (300X total)	HG002_Illumina paired end WGS_replicate 31	SRX847892	NCBI Sequence Read Archive	SRX847892	http://www.ncbi.nlm.nih.gov/sra/SRX847892	ftp://ftp-trace.ncbi.nlm.nih.gov/giab/ftp/data/AshkenazimTrio/HG002_NA24385_son/NIST_HiSeq_HG002_Homogeneity-10953946/HG002_HiSeq300x_fastq/	Ashkenazi Jewish
HG002	Illumina paired end WGS	NIST	Illumina HiSeq 2500 Rapid SBS	WGS paired end PCR-free	564.56	base pair	UO	UO:0000244	2 x 148	base pair	UO	UO:0000244	1-4X (300X total)	HG002_Illumina paired end WGS_replicate 32	SRX847893	NCBI Sequence Read Archive	SRX847893	http://www.ncbi.nlm.nih.gov/sra/SRX847893	ftp://ftp-trace.ncbi.nlm.nih.gov/giab/ftp/data/AshkenazimTrio/HG002_NA24385_son/NIST_HiSeq_HG002_Homogeneity-10953946/HG002_HiSeq300x_fastq/	Ashkenazi Jewish
HG002	Illumina paired end WGS	NIST	Illumina HiSeq 2500 Rapid SBS	WGS paired end PCR-free	564.56	base pair	UO	UO:0000244	2 x 148	base pair	UO	UO:0000244	1-4X (300X total)	HG002_Illumina paired end WGS_replicate 33	SRX847894	NCBI Sequence Read Archive	SRX847894	http://www.ncbi.nlm.nih.gov/sra/SRX847894	ftp://ftp-trace.ncbi.nlm.nih.gov/giab/ftp/data/AshkenazimTrio/HG002_NA24385_son/NIST_HiSeq_HG002_Homogeneity-10953946/HG002_HiSeq300x_fastq/	Ashkenazi Jewish
HG002	Illumina paired end WGS	NIST	Illumina HiSeq 2500 Rapid SBS	WGS paired end PCR-free	564.56	base pair	UO	UO:0000244	2 x 148	base pair	UO	UO:0000244	1-4X (300X total)	HG002_Illumina paired end WGS_replicate 34	SRX847895	NCBI Sequence Read Archive	SRX847895	http://www.ncbi.nlm.nih.gov/sra/SRX847895	ftp://ftp-trace.ncbi.nlm.nih.gov/giab/ftp/data/AshkenazimTrio/HG002_NA24385_son/NIST_HiSeq_HG002_Homogeneity-10953946/HG002_HiSeq300x_fastq/	Ashkenazi Jewish
HG002	Illumina paired end WGS	NIST	Illumina HiSeq 2500 Rapid SBS	WGS paired end PCR-free	564.56	base pair	UO	UO:0000244	2 x 148	base pair	UO	UO:0000244	1-4X (300X total)	HG002_Illumina paired end WGS_replicate 35	SRX847896	NCBI Sequence Read Archive	SRX847896	http://www.ncbi.nlm.nih.gov/sra/SRX847896	ftp://ftp-trace.ncbi.nlm.nih.gov/giab/ftp/data/AshkenazimTrio/HG002_NA24385_son/NIST_HiSeq_HG002_Homogeneity-10953946/HG002_HiSeq300x_fastq/	Ashkenazi Jewish
HG002	Illumina paired end WGS	NIST	Illumina HiSeq 2500 Rapid SBS	WGS paired end PCR-free	564.56	base pair	UO	UO:0000244	2 x 148	base pair	UO	UO:0000244	1-4X (300X total)	HG002_Illumina paired end WGS_replicate 36	SRX847897	NCBI Sequence Read Archive	SRX847897	http://www.ncbi.nlm.nih.gov/sra/SRX847897	ftp://ftp-trace.ncbi.nlm.nih.gov/giab/ftp/data/AshkenazimTrio/HG002_NA24385_son/NIST_HiSeq_HG002_Homogeneity-10953946/HG002_HiSeq300x_fastq/	Ashkenazi Jewish
HG002	Illumina paired end WGS	NIST	Illumina HiSeq 2500 Rapid SBS	WGS paired end PCR-free	564.56	base pair	UO	UO:0000244	2 x 148	base pair	UO	UO:0000244	1-4X (300X total)	HG002_Illumina paired end WGS_replicate 37	SRX847898	NCBI Sequence Read Archive	SRX847898	http://www.ncbi.nlm.nih.gov/sra/SRX847898	ftp://ftp-trace.ncbi.nlm.nih.gov/giab/ftp/data/AshkenazimTrio/HG002_NA24385_son/NIST_HiSeq_HG002_Homogeneity-10953946/HG002_HiSeq300x_fastq/	Ashkenazi Jewish
HG002	Illumina paired end WGS	NIST	Illumina HiSeq 2500 Rapid SBS	WGS paired end PCR-free	564.56	base pair	UO	UO:0000244	2 x 148	base pair	UO	UO:0000244	1-4X (300X total)	HG002_Illumina paired end WGS_replicate 38	SRX847899	NCBI Sequence Read Archive	SRX847899	http://www.ncbi.nlm.nih.gov/sra/SRX847899	ftp://ftp-trace.ncbi.nlm.nih.gov/giab/ftp/data/AshkenazimTrio/HG002_NA24385_son/NIST_HiSeq_HG002_Homogeneity-10953946/HG002_HiSeq300x_fastq/	Ashkenazi Jewish
HG002	Illumina paired end WGS	NIST	Illumina HiSeq 2500 Rapid SBS	WGS paired end PCR-free	564.56	base pair	UO	UO:0000244	2 x 148	base pair	UO	UO:0000244	1-4X (300X total)	HG002_Illumina paired end WGS_replicate 39	SRX847900	NCBI Sequence Read Archive	SRX847900	http://www.ncbi.nlm.nih.gov/sra/SRX847900	ftp://ftp-trace.ncbi.nlm.nih.gov/giab/ftp/data/AshkenazimTrio/HG002_NA24385_son/NIST_HiSeq_HG002_Homogeneity-10953946/HG002_HiSeq300x_fastq/	Ashkenazi Jewish
HG002	Illumina paired end WGS	NIST	Illumina HiSeq 2500 Rapid SBS	WGS paired end PCR-free	564.56	base pair	UO	UO:0000244	2 x 148	base pair	UO	UO:0000244	1-4X (300X total)	HG002_Illumina paired end WGS_replicate 40	SRX847901	NCBI Sequence Read Archive	SRX847901	http://www.ncbi.nlm.nih.gov/sra/SRX847901	ftp://ftp-trace.ncbi.nlm.nih.gov/giab/ftp/data/AshkenazimTrio/HG002_NA24385_son/NIST_HiSeq_HG002_Homogeneity-10953946/HG002_HiSeq300x_fastq/	Ashkenazi Jewish
HG002	Illumina paired end WGS	NIST	Illumina HiSeq 2500 Rapid SBS	WGS paired end PCR-free	564.56	base pair	UO	UO:0000244	2 x 148	base pair	UO	UO:0000244	1-4X (300X total)	HG002_Illumina paired end WGS_replicate 41	SRX847902	NCBI Sequence Read Archive	SRX847902	http://www.ncbi.nlm.nih.gov/sra/SRX847902	ftp://ftp-trace.ncbi.nlm.nih.gov/giab/ftp/data/AshkenazimTrio/HG002_NA24385_son/NIST_HiSeq_HG002_Homogeneity-10953946/HG002_HiSeq300x_fastq/	Ashkenazi Jewish
HG002	Illumina paired end WGS	NIST	Illumina HiSeq 2500 Rapid SBS	WGS paired end PCR-free	564.56	base pair	UO	UO:0000244	2 x 148	base pair	UO	UO:0000244	1-4X (300X total)	HG002_Illumina paired end WGS_replicate 42	SRX847903	NCBI Sequence Read Archive	SRX847903	http://www.ncbi.nlm.nih.gov/sra/SRX847903	ftp://ftp-trace.ncbi.nlm.nih.gov/giab/ftp/data/AshkenazimTrio/HG002_NA24385_son/NIST_HiSeq_HG002_Homogeneity-10953946/HG002_HiSeq300x_fastq/	Ashkenazi Jewish
HG002	Illumina paired end WGS	NIST	Illumina HiSeq 2500 Rapid SBS	WGS paired end PCR-free	564.56	base pair	UO	UO:0000244	2 x 148	base pair	UO	UO:0000244	1-4X (300X total)	HG002_Illumina paired end WGS_replicate 43	SRX847904	NCBI Sequence Read Archive	SRX847904	http://www.ncbi.nlm.nih.gov/sra/SRX847904	ftp://ftp-trace.ncbi.nlm.nih.gov/giab/ftp/data/AshkenazimTrio/HG002_NA24385_son/NIST_HiSeq_HG002_Homogeneity-10953946/HG002_HiSeq300x_fastq/	Ashkenazi Jewish
HG002	Illumina paired end WGS	NIST	Illumina HiSeq 2500 Rapid SBS	WGS paired end PCR-free	564.56	base pair	UO	UO:0000244	2 x 148	base pair	UO	UO:0000244	1-4X (300X total)	HG002_Illumina paired end WGS_replicate 44	SRX847905	NCBI Sequence Read Archive	SRX847905	http://www.ncbi.nlm.nih.gov/sra/SRX847905	ftp://ftp-trace.ncbi.nlm.nih.gov/giab/ftp/data/AshkenazimTrio/HG002_NA24385_son/NIST_HiSeq_HG002_Homogeneity-10953946/HG002_HiSeq300x_fastq/	Ashkenazi Jewish
HG002	Illumina paired end WGS	NIST	Illumina HiSeq 2500 Rapid SBS	WGS paired end PCR-free	564.56	base pair	UO	UO:0000244	2 x 148	base pair	UO	UO:0000244	1-4X (300X total)	HG002_Illumina paired end WGS_replicate 45	SRX847906	NCBI Sequence Read Archive	SRX847906	http://www.ncbi.nlm.nih.gov/sra/SRX847906	ftp://ftp-trace.ncbi.nlm.nih.gov/giab/ftp/data/AshkenazimTrio/HG002_NA24385_son/NIST_HiSeq_HG002_Homogeneity-10953946/HG002_HiSeq300x_fastq/	Ashkenazi Jewish
HG002	Illumina paired end WGS	NIST	Illumina HiSeq 2500 Rapid SBS	WGS paired end PCR-free	564.56	base pair	UO	UO:0000244	2 x 148	base pair	UO	UO:0000244	1-4X (300X total)	HG002_Illumina paired end WGS_replicate 46	SRX847907	NCBI Sequence Read Archive	SRX847907	http://www.ncbi.nlm.nih.gov/sra/SRX847907	ftp://ftp-trace.ncbi.nlm.nih.gov/giab/ftp/data/AshkenazimTrio/HG002_NA24385_son/NIST_HiSeq_HG002_Homogeneity-10953946/HG002_HiSeq300x_fastq/	Ashkenazi Jewish
HG002	Illumina paired end WGS	NIST	Illumina HiSeq 2500 Rapid SBS	WGS paired end PCR-free	564.56	base pair	UO	UO:0000244	2 x 148	base pair	UO	UO:0000244	1-4X (300X total)	HG002_Illumina paired end WGS_replicate 47	SRX847908	NCBI Sequence Read Archive	SRX847908	http://www.ncbi.nlm.nih.gov/sra/SRX847908	ftp://ftp-trace.ncbi.nlm.nih.gov/giab/ftp/data/AshkenazimTrio/HG002_NA24385_son/NIST_HiSeq_HG002_Homogeneity-10953946/HG002_HiSeq300x_fastq/	Ashkenazi Jewish
HG002	Illumina paired end WGS	NIST	Illumina HiSeq 2500 Rapid SBS	WGS paired end PCR-free	564.56	base pair	UO	UO:0000244	2 x 148	base pair	UO	UO:0000244	1-4X (300X total)	HG002_Illumina paired end WGS_replicate 48	SRX847909	NCBI Sequence Read Archive	SRX847909	http://www.ncbi.nlm.nih.gov/sra/SRX847909	ftp://ftp-trace.ncbi.nlm.nih.gov/giab/ftp/data/AshkenazimTrio/HG002_NA24385_son/NIST_HiSeq_HG002_Homogeneity-10953946/HG002_HiSeq300x_fastq/	Ashkenazi Jewish
HG002	Illumina paired end WGS	NIST	Illumina HiSeq 2500 Rapid SBS	WGS paired end PCR-free	564.56	base pair	UO	UO:0000244	2 x 148	base pair	UO	UO:0000244	1-4X (300X total)	HG002_Illumina paired end WGS_replicate 49	SRX847910	NCBI Sequence Read Archive	SRX847910	http://www.ncbi.nlm.nih.gov/sra/SRX847910	ftp://ftp-trace.ncbi.nlm.nih.gov/giab/ftp/data/AshkenazimTrio/HG002_NA24385_son/NIST_HiSeq_HG002_Homogeneity-10953946/HG002_HiSeq300x_fastq/	Ashkenazi Jewish
HG002	Illumina paired end WGS	NIST	Illumina HiSeq 2500 Rapid SBS	WGS paired end PCR-free	564.56	base pair	UO	UO:0000244	2 x 148	base pair	UO	UO:0000244	1-4X (300X total)	HG002_Illumina paired end WGS_replicate 50	SRX847911	NCBI Sequence Read Archive	SRX847911	http://www.ncbi.nlm.nih.gov/sra/SRX847911	ftp://ftp-trace.ncbi.nlm.nih.gov/giab/ftp/data/AshkenazimTrio/HG002_NA24385_son/NIST_HiSeq_HG002_Homogeneity-10953946/HG002_HiSeq300x_fastq/	Ashkenazi Jewish
HG002	Illumina paired end WGS	NIST	Illumina HiSeq 2500 Rapid SBS	WGS paired end PCR-free	564.56	base pair	UO	UO:0000244	2 x 148	base pair	UO	UO:0000244	1-4X (300X total)	HG002_Illumina paired end WGS_replicate 51	SRX847912	NCBI Sequence Read Archive	SRX847912	http://www.ncbi.nlm.nih.gov/sra/SRX847912	ftp://ftp-trace.ncbi.nlm.nih.gov/giab/ftp/data/AshkenazimTrio/HG002_NA24385_son/NIST_HiSeq_HG002_Homogeneity-10953946/HG002_HiSeq300x_fastq/	Ashkenazi Jewish
HG002	Illumina paired end WGS	NIST	Illumina HiSeq 2500 Rapid SBS	WGS paired end PCR-free	564.56	base pair	UO	UO:0000244	2 x 148	base pair	UO	UO:0000244	1-4X (300X total)	HG002_Illumina paired end WGS_replicate 52	SRX847913	NCBI Sequence Read Archive	SRX847913	http://www.ncbi.nlm.nih.gov/sra/SRX847913	ftp://ftp-trace.ncbi.nlm.nih.gov/giab/ftp/data/AshkenazimTrio/HG002_NA24385_son/NIST_HiSeq_HG002_Homogeneity-10953946/HG002_HiSeq300x_fastq/	Ashkenazi Jewish
HG002	Illumina paired end WGS	NIST	Illumina HiSeq 2500 Rapid SBS	WGS paired end PCR-free	564.56	base pair	UO	UO:0000244	2 x 148	base pair	UO	UO:0000244	1-4X (300X total)	HG002_Illumina paired end WGS_replicate 53	SRX847914	NCBI Sequence Read Archive	SRX847914	http://www.ncbi.nlm.nih.gov/sra/SRX847914	ftp://ftp-trace.ncbi.nlm.nih.gov/giab/ftp/data/AshkenazimTrio/HG002_NA24385_son/NIST_HiSeq_HG002_Homogeneity-10953946/HG002_HiSeq300x_fastq/	Ashkenazi Jewish
HG002	Illumina paired end WGS	NIST	Illumina HiSeq 2500 Rapid SBS	WGS paired end PCR-free	564.56	base pair	UO	UO:0000244	2 x 148	base pair	UO	UO:0000244	1-4X (300X total)	HG002_Illumina paired end WGS_replicate 54	SRX847915	NCBI Sequence Read Archive	SRX847915	http://www.ncbi.nlm.nih.gov/sra/SRX847915	ftp://ftp-trace.ncbi.nlm.nih.gov/giab/ftp/data/AshkenazimTrio/HG002_NA24385_son/NIST_HiSeq_HG002_Homogeneity-10953946/HG002_HiSeq300x_fastq/	Ashkenazi Jewish
HG002	Illumina paired end WGS	NIST	Illumina HiSeq 2500 Rapid SBS	WGS paired end PCR-free	564.56	base pair	UO	UO:0000244	2 x 148	base pair	UO	UO:0000244	1-4X (300X total)	HG002_Illumina paired end WGS_replicate 55	SRX847916	NCBI Sequence Read Archive	SRX847916	http://www.ncbi.nlm.nih.gov/sra/SRX847916	ftp://ftp-trace.ncbi.nlm.nih.gov/giab/ftp/data/AshkenazimTrio/HG002_NA24385_son/NIST_HiSeq_HG002_Homogeneity-10953946/HG002_HiSeq300x_fastq/	Ashkenazi Jewish
HG002	Illumina paired end WGS	NIST	Illumina HiSeq 2500 Rapid SBS	WGS paired end PCR-free	564.56	base pair	UO	UO:0000244	2 x 148	base pair	UO	UO:0000244	1-4X (300X total)	HG002_Illumina paired end WGS_replicate 56	SRX847917	NCBI Sequence Read Archive	SRX847917	http://www.ncbi.nlm.nih.gov/sra/SRX847917	ftp://ftp-trace.ncbi.nlm.nih.gov/giab/ftp/data/AshkenazimTrio/HG002_NA24385_son/NIST_HiSeq_HG002_Homogeneity-10953946/HG002_HiSeq300x_fastq/	Ashkenazi Jewish
HG002	Illumina paired end WGS	NIST	Illumina HiSeq 2500 Rapid SBS	WGS paired end PCR-free	564.56	base pair	UO	UO:0000244	2 x 148	base pair	UO	UO:0000244	1-4X (300X total)	HG002_Illumina paired end WGS_replicate 57	SRX847918	NCBI Sequence Read Archive	SRX847918	http://www.ncbi.nlm.nih.gov/sra/SRX847918	ftp://ftp-trace.ncbi.nlm.nih.gov/giab/ftp/data/AshkenazimTrio/HG002_NA24385_son/NIST_HiSeq_HG002_Homogeneity-10953946/HG002_HiSeq300x_fastq/	Ashkenazi Jewish
HG002	Illumina paired end WGS	NIST	Illumina HiSeq 2500 Rapid SBS	WGS paired end PCR-free	564.56	base pair	UO	UO:0000244	2 x 148	base pair	UO	UO:0000244	1-4X (300X total)	HG002_Illumina paired end WGS_replicate 58	SRX847919	NCBI Sequence Read Archive	SRX847919	http://www.ncbi.nlm.nih.gov/sra/SRX847919	ftp://ftp-trace.ncbi.nlm.nih.gov/giab/ftp/data/AshkenazimTrio/HG002_NA24385_son/NIST_HiSeq_HG002_Homogeneity-10953946/HG002_HiSeq300x_fastq/	Ashkenazi Jewish
HG002	Illumina paired end WGS	NIST	Illumina HiSeq 2500 Rapid SBS	WGS paired end PCR-free	564.56	base pair	UO	UO:0000244	2 x 148	base pair	UO	UO:0000244	1-4X (300X total)	HG002_Illumina paired end WGS_replicate 59	SRX847920	NCBI Sequence Read Archive	SRX847920	http://www.ncbi.nlm.nih.gov/sra/SRX847920	ftp://ftp-trace.ncbi.nlm.nih.gov/giab/ftp/data/AshkenazimTrio/HG002_NA24385_son/NIST_HiSeq_HG002_Homogeneity-10953946/HG002_HiSeq300x_fastq/	Ashkenazi Jewish
HG002	Illumina paired end WGS	NIST	Illumina HiSeq 2500 Rapid SBS	WGS paired end PCR-free	564.56	base pair	UO	UO:0000244	2 x 148	base pair	UO	UO:0000244	1-4X (300X total)	HG002_Illumina paired end WGS_replicate 60	SRX847921	NCBI Sequence Read Archive	SRX847921	http://www.ncbi.nlm.nih.gov/sra/SRX847921	ftp://ftp-trace.ncbi.nlm.nih.gov/giab/ftp/data/AshkenazimTrio/HG002_NA24385_son/NIST_HiSeq_HG002_Homogeneity-10953946/HG002_HiSeq300x_fastq/	Ashkenazi Jewish
HG002	Illumina paired end WGS	NIST	Illumina HiSeq 2500 Rapid SBS	WGS paired end PCR-free	564.56	base pair	UO	UO:0000244	2 x 148	base pair	UO	UO:0000244	1-4X (300X total)	HG002_Illumina paired end WGS_replicate 61	SRX847922	NCBI Sequence Read Archive	SRX847922	http://www.ncbi.nlm.nih.gov/sra/SRX847922	ftp://ftp-trace.ncbi.nlm.nih.gov/giab/ftp/data/AshkenazimTrio/HG002_NA24385_son/NIST_HiSeq_HG002_Homogeneity-10953946/HG002_HiSeq300x_fastq/	Ashkenazi Jewish
HG002	Illumina paired end WGS	NIST	Illumina HiSeq 2500 Rapid SBS	WGS paired end PCR-free	564.56	base pair	UO	UO:0000244	2 x 148	base pair	UO	UO:0000244	1-4X (300X total)	HG002_Illumina paired end WGS_replicate 62	SRX847923	NCBI Sequence Read Archive	SRX847923	http://www.ncbi.nlm.nih.gov/sra/SRX847923	ftp://ftp-trace.ncbi.nlm.nih.gov/giab/ftp/data/AshkenazimTrio/HG002_NA24385_son/NIST_HiSeq_HG002_Homogeneity-10953946/HG002_HiSeq300x_fastq/	Ashkenazi Jewish
HG002	Illumina paired end WGS	NIST	Illumina HiSeq 2500 Rapid SBS	WGS paired end PCR-free	564.56	base pair	UO	UO:0000244	2 x 148	base pair	UO	UO:0000244	1-4X (300X total)	HG002_Illumina paired end WGS_replicate 63	SRX847924	NCBI Sequence Read Archive	SRX847924	http://www.ncbi.nlm.nih.gov/sra/SRX847924	ftp://ftp-trace.ncbi.nlm.nih.gov/giab/ftp/data/AshkenazimTrio/HG002_NA24385_son/NIST_HiSeq_HG002_Homogeneity-10953946/HG002_HiSeq300x_fastq/	Ashkenazi Jewish
HG002	Illumina paired end WGS	NIST	Illumina HiSeq 2500 Rapid SBS	WGS paired end PCR-free	564.56	base pair	UO	UO:0000244	2 x 148	base pair	UO	UO:0000244	1-4X (300X total)	HG002_Illumina paired end WGS_replicate 64	SRX847925	NCBI Sequence Read Archive	SRX847925	http://www.ncbi.nlm.nih.gov/sra/SRX847925	ftp://ftp-trace.ncbi.nlm.nih.gov/giab/ftp/data/AshkenazimTrio/HG002_NA24385_son/NIST_HiSeq_HG002_Homogeneity-10953946/HG002_HiSeq300x_fastq/	Ashkenazi Jewish
HG002	Illumina paired end WGS	NIST	Illumina HiSeq 2500 Rapid SBS	WGS paired end PCR-free	564.56	base pair	UO	UO:0000244	2 x 148	base pair	UO	UO:0000244	1-4X (300X total)	HG002_Illumina paired end WGS_replicate 65	SRX847926	NCBI Sequence Read Archive	SRX847926	http://www.ncbi.nlm.nih.gov/sra/SRX847926	ftp://ftp-trace.ncbi.nlm.nih.gov/giab/ftp/data/AshkenazimTrio/HG002_NA24385_son/NIST_HiSeq_HG002_Homogeneity-10953946/HG002_HiSeq300x_fastq/	Ashkenazi Jewish
HG002	Illumina paired end WGS	NIST	Illumina HiSeq 2500 Rapid SBS	WGS paired end PCR-free	564.56	base pair	UO	UO:0000244	2 x 148	base pair	UO	UO:0000244	1-4X (300X total)	HG002_Illumina paired end WGS_replicate 66	SRX847927	NCBI Sequence Read Archive	SRX847927	http://www.ncbi.nlm.nih.gov/sra/SRX847927	ftp://ftp-trace.ncbi.nlm.nih.gov/giab/ftp/data/AshkenazimTrio/HG002_NA24385_son/NIST_HiSeq_HG002_Homogeneity-10953946/HG002_HiSeq300x_fastq/	Ashkenazi Jewish
HG002	Illumina paired end WGS	NIST	Illumina HiSeq 2500 Rapid SBS	WGS paired end PCR-free	564.56	base pair	UO	UO:0000244	2 x 148	base pair	UO	UO:0000244	1-4X (300X total)	HG002_Illumina paired end WGS_replicate 67	SRX847928	NCBI Sequence Read Archive	SRX847928	http://www.ncbi.nlm.nih.gov/sra/SRX847928	ftp://ftp-trace.ncbi.nlm.nih.gov/giab/ftp/data/AshkenazimTrio/HG002_NA24385_son/NIST_HiSeq_HG002_Homogeneity-10953946/HG002_HiSeq300x_fastq/	Ashkenazi Jewish
HG002	Illumina paired end WGS	NIST	Illumina HiSeq 2500 Rapid SBS	WGS paired end PCR-free	564.56	base pair	UO	UO:0000244	2 x 148	base pair	UO	UO:0000244	1-4X (300X total)	HG002_Illumina paired end WGS_replicate 68	SRX847929	NCBI Sequence Read Archive	SRX847929	http://www.ncbi.nlm.nih.gov/sra/SRX847929	ftp://ftp-trace.ncbi.nlm.nih.gov/giab/ftp/data/AshkenazimTrio/HG002_NA24385_son/NIST_HiSeq_HG002_Homogeneity-10953946/HG002_HiSeq300x_fastq/	Ashkenazi Jewish
HG002	Illumina paired end WGS	NIST	Illumina HiSeq 2500 Rapid SBS	WGS paired end PCR-free	564.56	base pair	UO	UO:0000244	2 x 148	base pair	UO	UO:0000244	1-4X (300X total)	HG002_Illumina paired end WGS_replicate 69	SRX847930	NCBI Sequence Read Archive	SRX847930	http://www.ncbi.nlm.nih.gov/sra/SRX847930	ftp://ftp-trace.ncbi.nlm.nih.gov/giab/ftp/data/AshkenazimTrio/HG002_NA24385_son/NIST_HiSeq_HG002_Homogeneity-10953946/HG002_HiSeq300x_fastq/	Ashkenazi Jewish
HG002	Illumina paired end WGS	NIST	Illumina HiSeq 2500 Rapid SBS	WGS paired end PCR-free	564.56	base pair	UO	UO:0000244	2 x 148	base pair	UO	UO:0000244	1-4X (300X total)	HG002_Illumina paired end WGS_replicate 70	SRX847931	NCBI Sequence Read Archive	SRX847931	http://www.ncbi.nlm.nih.gov/sra/SRX847931	ftp://ftp-trace.ncbi.nlm.nih.gov/giab/ftp/data/AshkenazimTrio/HG002_NA24385_son/NIST_HiSeq_HG002_Homogeneity-10953946/HG002_HiSeq300x_fastq/	Ashkenazi Jewish
HG002	Illumina paired end WGS	NIST	Illumina HiSeq 2500 Rapid SBS	WGS paired end PCR-free	564.56	base pair	UO	UO:0000244	2 x 148	base pair	UO	UO:0000244	1-4X (300X total)	HG002_Illumina paired end WGS_replicate 71	SRX847932	NCBI Sequence Read Archive	SRX847932	http://www.ncbi.nlm.nih.gov/sra/SRX847932	ftp://ftp-trace.ncbi.nlm.nih.gov/giab/ftp/data/AshkenazimTrio/HG002_NA24385_son/NIST_HiSeq_HG002_Homogeneity-10953946/HG002_HiSeq300x_fastq/	Ashkenazi Jewish
HG002	Illumina paired end WGS	NIST	Illumina HiSeq 2500 Rapid SBS	WGS paired end PCR-free	564.56	base pair	UO	UO:0000244	2 x 148	base pair	UO	UO:0000244	1-4X (300X total)	HG002_Illumina paired end WGS_replicate 72	SRX847933	NCBI Sequence Read Archive	SRX847933	http://www.ncbi.nlm.nih.gov/sra/SRX847933	ftp://ftp-trace.ncbi.nlm.nih.gov/giab/ftp/data/AshkenazimTrio/HG002_NA24385_son/NIST_HiSeq_HG002_Homogeneity-10953946/HG002_HiSeq300x_fastq/	Ashkenazi Jewish
HG002	Illumina paired end WGS	NIST	Illumina HiSeq 2500 Rapid SBS	WGS paired end PCR-free	564.56	base pair	UO	UO:0000244	2 x 148	base pair	UO	UO:0000244	1-4X (300X total)	HG002_Illumina paired end WGS_replicate 73	SRX847934	NCBI Sequence Read Archive	SRX847934	http://www.ncbi.nlm.nih.gov/sra/SRX847934	ftp://ftp-trace.ncbi.nlm.nih.gov/giab/ftp/data/AshkenazimTrio/HG002_NA24385_son/NIST_HiSeq_HG002_Homogeneity-10953946/HG002_HiSeq300x_fastq/	Ashkenazi Jewish
HG002	Illumina paired end WGS	NIST	Illumina HiSeq 2500 Rapid SBS	WGS paired end PCR-free	564.56	base pair	UO	UO:0000244	2 x 148	base pair	UO	UO:0000244	1-4X (300X total)	HG002_Illumina paired end WGS_replicate 74	SRX847935	NCBI Sequence Read Archive	SRX847935	http://www.ncbi.nlm.nih.gov/sra/SRX847935	ftp://ftp-trace.ncbi.nlm.nih.gov/giab/ftp/data/AshkenazimTrio/HG002_NA24385_son/NIST_HiSeq_HG002_Homogeneity-10953946/HG002_HiSeq300x_fastq/	Ashkenazi Jewish
HG002	Illumina paired end WGS	NIST	Illumina HiSeq 2500 Rapid SBS	WGS paired end PCR-free	564.56	base pair	UO	UO:0000244	2 x 148	base pair	UO	UO:0000244	1-4X (300X total)	HG002_Illumina paired end WGS_replicate 75	SRX847936	NCBI Sequence Read Archive	SRX847936	http://www.ncbi.nlm.nih.gov/sra/SRX847936	ftp://ftp-trace.ncbi.nlm.nih.gov/giab/ftp/data/AshkenazimTrio/HG002_NA24385_son/NIST_HiSeq_HG002_Homogeneity-10953946/HG002_HiSeq300x_fastq/	Ashkenazi Jewish
HG002	Illumina paired end WGS	NIST	Illumina HiSeq 2500 Rapid SBS	WGS paired end PCR-free	564.56	base pair	UO	UO:0000244	2 x 148	base pair	UO	UO:0000244	1-4X (300X total)	HG002_Illumina paired end WGS_replicate 76	SRX847937	NCBI Sequence Read Archive	SRX847937	http://www.ncbi.nlm.nih.gov/sra/SRX847937	ftp://ftp-trace.ncbi.nlm.nih.gov/giab/ftp/data/AshkenazimTrio/HG002_NA24385_son/NIST_HiSeq_HG002_Homogeneity-10953946/HG002_HiSeq300x_fastq/	Ashkenazi Jewish
HG002	Illumina paired end WGS	NIST	Illumina HiSeq 2500 Rapid SBS	WGS paired end PCR-free	564.56	base pair	UO	UO:0000244	2 x 148	base pair	UO	UO:0000244	1-4X (300X total)	HG002_Illumina paired end WGS_replicate 77	SRX847938	NCBI Sequence Read Archive	SRX847938	http://www.ncbi.nlm.nih.gov/sra/SRX847938	ftp://ftp-trace.ncbi.nlm.nih.gov/giab/ftp/data/AshkenazimTrio/HG002_NA24385_son/NIST_HiSeq_HG002_Homogeneity-10953946/HG002_HiSeq300x_fastq/	Ashkenazi Jewish
HG002	Illumina paired end WGS	NIST	Illumina HiSeq 2500 Rapid SBS	WGS paired end PCR-free	564.56	base pair	UO	UO:0000244	2 x 148	base pair	UO	UO:0000244	1-4X (300X total)	HG002_Illumina paired end WGS_replicate 78	SRX847939	NCBI Sequence Read Archive	SRX847939	http://www.ncbi.nlm.nih.gov/sra/SRX847939	ftp://ftp-trace.ncbi.nlm.nih.gov/giab/ftp/data/AshkenazimTrio/HG002_NA24385_son/NIST_HiSeq_HG002_Homogeneity-10953946/HG002_HiSeq300x_fastq/	Ashkenazi Jewish
HG002	Illumina paired end WGS	NIST	Illumina HiSeq 2500 Rapid SBS	WGS paired end PCR-free	564.56	base pair	UO	UO:0000244	2 x 148	base pair	UO	UO:0000244	1-4X (300X total)	HG002_Illumina paired end WGS_replicate 79	SRX847940	NCBI Sequence Read Archive	SRX847940	http://www.ncbi.nlm.nih.gov/sra/SRX847940	ftp://ftp-trace.ncbi.nlm.nih.gov/giab/ftp/data/AshkenazimTrio/HG002_NA24385_son/NIST_HiSeq_HG002_Homogeneity-10953946/HG002_HiSeq300x_fastq/	Ashkenazi Jewish
HG002	Illumina paired end WGS	NIST	Illumina HiSeq 2500 Rapid SBS	WGS paired end PCR-free	564.56	base pair	UO	UO:0000244	2 x 148	base pair	UO	UO:0000244	1-4X (300X total)	HG002_Illumina paired end WGS_replicate 80	SRX847941	NCBI Sequence Read Archive	SRX847941	http://www.ncbi.nlm.nih.gov/sra/SRX847941	ftp://ftp-trace.ncbi.nlm.nih.gov/giab/ftp/data/AshkenazimTrio/HG002_NA24385_son/NIST_HiSeq_HG002_Homogeneity-10953946/HG002_HiSeq300x_fastq/	Ashkenazi Jewish
HG002	Illumina paired end WGS	NIST	Illumina HiSeq 2500 Rapid SBS	WGS paired end PCR-free	564.56	base pair	UO	UO:0000244	2 x 148	base pair	UO	UO:0000244	1-4X (300X total)	HG002_Illumina paired end WGS_replicate 81	SRX847942	NCBI Sequence Read Archive	SRX847942	http://www.ncbi.nlm.nih.gov/sra/SRX847942	ftp://ftp-trace.ncbi.nlm.nih.gov/giab/ftp/data/AshkenazimTrio/HG002_NA24385_son/NIST_HiSeq_HG002_Homogeneity-10953946/HG002_HiSeq300x_fastq/	Ashkenazi Jewish
HG002	Illumina paired end WGS	NIST	Illumina HiSeq 2500 Rapid SBS	WGS paired end PCR-free	564.56	base pair	UO	UO:0000244	2 x 148	base pair	UO	UO:0000244	1-4X (300X total)	HG002_Illumina paired end WGS_replicate 82	SRX847943	NCBI Sequence Read Archive	SRX847943	http://www.ncbi.nlm.nih.gov/sra/SRX847943	ftp://ftp-trace.ncbi.nlm.nih.gov/giab/ftp/data/AshkenazimTrio/HG002_NA24385_son/NIST_HiSeq_HG002_Homogeneity-10953946/HG002_HiSeq300x_fastq/	Ashkenazi Jewish
HG002	Illumina paired end WGS	NIST	Illumina HiSeq 2500 Rapid SBS	WGS paired end PCR-free	564.56	base pair	UO	UO:0000244	2 x 148	base pair	UO	UO:0000244	1-4X (300X total)	HG002_Illumina paired end WGS_replicate 83	SRX847944	NCBI Sequence Read Archive	SRX847944	http://www.ncbi.nlm.nih.gov/sra/SRX847944	ftp://ftp-trace.ncbi.nlm.nih.gov/giab/ftp/data/AshkenazimTrio/HG002_NA24385_son/NIST_HiSeq_HG002_Homogeneity-10953946/HG002_HiSeq300x_fastq/	Ashkenazi Jewish
HG002	Illumina paired end WGS	NIST	Illumina HiSeq 2500 Rapid SBS	WGS paired end PCR-free	564.56	base pair	UO	UO:0000244	2 x 148	base pair	UO	UO:0000244	1-4X (300X total)	HG002_Illumina paired end WGS_replicate 84	SRX847945	NCBI Sequence Read Archive	SRX847945	http://www.ncbi.nlm.nih.gov/sra/SRX847945	ftp://ftp-trace.ncbi.nlm.nih.gov/giab/ftp/data/AshkenazimTrio/HG002_NA24385_son/NIST_HiSeq_HG002_Homogeneity-10953946/HG002_HiSeq300x_fastq/	Ashkenazi Jewish
HG002	Illumina paired end WGS	NIST	Illumina HiSeq 2500 Rapid SBS	WGS paired end PCR-free	564.56	base pair	UO	UO:0000244	2 x 148	base pair	UO	UO:0000244	1-4X (300X total)	HG002_Illumina paired end WGS_replicate 85	SRX847946	NCBI Sequence Read Archive	SRX847946	http://www.ncbi.nlm.nih.gov/sra/SRX847946	ftp://ftp-trace.ncbi.nlm.nih.gov/giab/ftp/data/AshkenazimTrio/HG002_NA24385_son/NIST_HiSeq_HG002_Homogeneity-10953946/HG002_HiSeq300x_fastq/	Ashkenazi Jewish
HG002	Illumina paired end WGS	NIST	Illumina HiSeq 2500 Rapid SBS	WGS paired end PCR-free	564.56	base pair	UO	UO:0000244	2 x 148	base pair	UO	UO:0000244	1-4X (300X total)	HG002_Illumina paired end WGS_replicate 86	SRX847947	NCBI Sequence Read Archive	SRX847947	http://www.ncbi.nlm.nih.gov/sra/SRX847947	ftp://ftp-trace.ncbi.nlm.nih.gov/giab/ftp/data/AshkenazimTrio/HG002_NA24385_son/NIST_HiSeq_HG002_Homogeneity-10953946/HG002_HiSeq300x_fastq/	Ashkenazi Jewish
HG002	Illumina paired end WGS	NIST	Illumina HiSeq 2500 Rapid SBS	WGS paired end PCR-free	564.56	base pair	UO	UO:0000244	2 x 148	base pair	UO	UO:0000244	1-4X (300X total)	HG002_Illumina paired end WGS_replicate 87	SRX847948	NCBI Sequence Read Archive	SRX847948	http://www.ncbi.nlm.nih.gov/sra/SRX847948	ftp://ftp-trace.ncbi.nlm.nih.gov/giab/ftp/data/AshkenazimTrio/HG002_NA24385_son/NIST_HiSeq_HG002_Homogeneity-10953946/HG002_HiSeq300x_fastq/	Ashkenazi Jewish
HG002	Illumina paired end WGS	NIST	Illumina HiSeq 2500 Rapid SBS	WGS paired end PCR-free	564.56	base pair	UO	UO:0000244	2 x 148	base pair	UO	UO:0000244	1-4X (300X total)	HG002_Illumina paired end WGS_replicate 88	SRX847949	NCBI Sequence Read Archive	SRX847949	http://www.ncbi.nlm.nih.gov/sra/SRX847949	ftp://ftp-trace.ncbi.nlm.nih.gov/giab/ftp/data/AshkenazimTrio/HG002_NA24385_son/NIST_HiSeq_HG002_Homogeneity-10953946/HG002_HiSeq300x_fastq/	Ashkenazi Jewish
HG002	Illumina paired end WGS	NIST	Illumina HiSeq 2500 Rapid SBS	WGS paired end PCR-free	564.56	base pair	UO	UO:0000244	2 x 148	base pair	UO	UO:0000244	1-4X (300X total)	HG002_Illumina paired end WGS_replicate 89	SRX847950	NCBI Sequence Read Archive	SRX847950	http://www.ncbi.nlm.nih.gov/sra/SRX847950	ftp://ftp-trace.ncbi.nlm.nih.gov/giab/ftp/data/AshkenazimTrio/HG002_NA24385_son/NIST_HiSeq_HG002_Homogeneity-10953946/HG002_HiSeq300x_fastq/	Ashkenazi Jewish
HG002	Illumina paired end WGS	NIST	Illumina HiSeq 2500 Rapid SBS	WGS paired end PCR-free	564.56	base pair	UO	UO:0000244	2 x 148	base pair	UO	UO:0000244	1-4X (300X total)	HG002_Illumina paired end WGS_replicate 90	SRX847951	NCBI Sequence Read Archive	SRX847951	http://www.ncbi.nlm.nih.gov/sra/SRX847951	ftp://ftp-trace.ncbi.nlm.nih.gov/giab/ftp/data/AshkenazimTrio/HG002_NA24385_son/NIST_HiSeq_HG002_Homogeneity-10953946/HG002_HiSeq300x_fastq/	Ashkenazi Jewish
HG002	Illumina paired end WGS	NIST	Illumina HiSeq 2500 Rapid SBS	WGS paired end PCR-free	564.56	base pair	UO	UO:0000244	2 x 148	base pair	UO	UO:0000244	1-4X (300X total)	HG002_Illumina paired end WGS_replicate 91	SRX847952	NCBI Sequence Read Archive	SRX847952	http://www.ncbi.nlm.nih.gov/sra/SRX847952	ftp://ftp-trace.ncbi.nlm.nih.gov/giab/ftp/data/AshkenazimTrio/HG002_NA24385_son/NIST_HiSeq_HG002_Homogeneity-10953946/HG002_HiSeq300x_fastq/	Ashkenazi Jewish
HG002	Illumina paired end WGS	NIST	Illumina HiSeq 2500 Rapid SBS	WGS paired end PCR-free	564.56	base pair	UO	UO:0000244	2 x 148	base pair	UO	UO:0000244	1-4X (300X total)	HG002_Illumina paired end WGS_replicate 92	SRX847953	NCBI Sequence Read Archive	SRX847953	http://www.ncbi.nlm.nih.gov/sra/SRX847953	ftp://ftp-trace.ncbi.nlm.nih.gov/giab/ftp/data/AshkenazimTrio/HG002_NA24385_son/NIST_HiSeq_HG002_Homogeneity-10953946/HG002_HiSeq300x_fastq/	Ashkenazi Jewish
HG002	Illumina paired end WGS	NIST	Illumina HiSeq 2500 Rapid SBS	WGS paired end PCR-free	564.56	base pair	UO	UO:0000244	2 x 148	base pair	UO	UO:0000244	1-4X (300X total)	HG002_Illumina paired end WGS_replicate 93	SRX847954	NCBI Sequence Read Archive	SRX847954	http://www.ncbi.nlm.nih.gov/sra/SRX847954	ftp://ftp-trace.ncbi.nlm.nih.gov/giab/ftp/data/AshkenazimTrio/HG002_NA24385_son/NIST_HiSeq_HG002_Homogeneity-10953946/HG002_HiSeq300x_fastq/	Ashkenazi Jewish
HG002	Illumina paired end WGS	NIST	Illumina HiSeq 2500 Rapid SBS	WGS paired end PCR-free	564.56	base pair	UO	UO:0000244	2 x 148	base pair	UO	UO:0000244	1-4X (300X total)	HG002_Illumina paired end WGS_replicate 94	SRX847955	NCBI Sequence Read Archive	SRX847955	http://www.ncbi.nlm.nih.gov/sra/SRX847955	ftp://ftp-trace.ncbi.nlm.nih.gov/giab/ftp/data/AshkenazimTrio/HG002_NA24385_son/NIST_HiSeq_HG002_Homogeneity-10953946/HG002_HiSeq300x_fastq/	Ashkenazi Jewish
HG002	Illumina paired end WGS	NIST	Illumina HiSeq 2500 Rapid SBS	WGS paired end PCR-free	564.56	base pair	UO	UO:0000244	2 x 148	base pair	UO	UO:0000244	1-4X (300X total)	HG002_Illumina paired end WGS_replicate 95	SRX847956	NCBI Sequence Read Archive	SRX847956	http://www.ncbi.nlm.nih.gov/sra/SRX847956	ftp://ftp-trace.ncbi.nlm.nih.gov/giab/ftp/data/AshkenazimTrio/HG002_NA24385_son/NIST_HiSeq_HG002_Homogeneity-10953946/HG002_HiSeq300x_fastq/	Ashkenazi Jewish
HG002	Illumina paired end WGS	NIST	Illumina HiSeq 2500 Rapid SBS	WGS paired end PCR-free	564.56	base pair	UO	UO:0000244	2 x 148	base pair	UO	UO:0000244	1-4X (300X total)	HG002_Illumina paired end WGS_replicate 96	SRX847957	NCBI Sequence Read Archive	SRX847957	http://www.ncbi.nlm.nih.gov/sra/SRX847957	ftp://ftp-trace.ncbi.nlm.nih.gov/giab/ftp/data/AshkenazimTrio/HG002_NA24385_son/NIST_HiSeq_HG002_Homogeneity-10953946/HG002_HiSeq300x_fastq/	Ashkenazi Jewish
HG002	Illumina paired end WGS	NIST	Illumina HiSeq 2500 Rapid SBS	WGS paired end PCR-free	564.56	base pair	UO	UO:0000244	2 x 148	base pair	UO	UO:0000244	1-4X (300X total)	HG002_Illumina paired end WGS_replicate 97	SRX847958	NCBI Sequence Read Archive	SRX847958	http://www.ncbi.nlm.nih.gov/sra/SRX847958	ftp://ftp-trace.ncbi.nlm.nih.gov/giab/ftp/data/AshkenazimTrio/HG002_NA24385_son/NIST_HiSeq_HG002_Homogeneity-10953946/HG002_HiSeq300x_fastq/	Ashkenazi Jewish
HG002	Illumina paired end WGS	NIST	Illumina HiSeq 2500 Rapid SBS	WGS paired end PCR-free	564.56	base pair	UO	UO:0000244	2 x 148	base pair	UO	UO:0000244	1-4X (300X total)	HG002_Illumina paired end WGS_replicate 98	SRX847959	NCBI Sequence Read Archive	SRX847959	http://www.ncbi.nlm.nih.gov/sra/SRX847959	ftp://ftp-trace.ncbi.nlm.nih.gov/giab/ftp/data/AshkenazimTrio/HG002_NA24385_son/NIST_HiSeq_HG002_Homogeneity-10953946/HG002_HiSeq300x_fastq/	Ashkenazi Jewish
HG002	Illumina paired end WGS	NIST	Illumina HiSeq 2500 Rapid SBS	WGS paired end PCR-free	564.56	base pair	UO	UO:0000244	2 x 148	base pair	UO	UO:0000244	1-4X (300X total)	HG002_Illumina paired end WGS_replicate 99	SRX847960	NCBI Sequence Read Archive	SRX847960	http://www.ncbi.nlm.nih.gov/sra/SRX847960	ftp://ftp-trace.ncbi.nlm.nih.gov/giab/ftp/data/AshkenazimTrio/HG002_NA24385_son/NIST_HiSeq_HG002_Homogeneity-10953946/HG002_HiSeq300x_fastq/	Ashkenazi Jewish
HG002	Illumina paired end WGS	NIST	Illumina HiSeq 2500 Rapid SBS	WGS paired end PCR-free	564.56	base pair	UO	UO:0000244	2 x 148	base pair	UO	UO:0000244	1-4X (300X total)	HG002_Illumina paired end WGS_replicate 100	SRX847961	NCBI Sequence Read Archive	SRX847961	http://www.ncbi.nlm.nih.gov/sra/SRX847961	ftp://ftp-trace.ncbi.nlm.nih.gov/giab/ftp/data/AshkenazimTrio/HG002_NA24385_son/NIST_HiSeq_HG002_Homogeneity-10953946/HG002_HiSeq300x_fastq/	Ashkenazi Jewish
HG002	Illumina paired end WGS	NIST	Illumina HiSeq 2500 Rapid SBS	WGS paired end PCR-free	564.56	base pair	UO	UO:0000244	2 x 148	base pair	UO	UO:0000244	1-4X (300X total)	HG002_Illumina paired end WGS_replicate 101	SRX847962	NCBI Sequence Read Archive	SRX847962	http://www.ncbi.nlm.nih.gov/sra/SRX847962	ftp://ftp-trace.ncbi.nlm.nih.gov/giab/ftp/data/AshkenazimTrio/HG002_NA24385_son/NIST_HiSeq_HG002_Homogeneity-10953946/HG002_HiSeq300x_fastq/	Ashkenazi Jewish
HG002	Illumina paired end WGS	NIST	Illumina HiSeq 2500 Rapid SBS	WGS paired end PCR-free	564.56	base pair	UO	UO:0000244	2 x 148	base pair	UO	UO:0000244	1-4X (300X total)	HG002_Illumina paired end WGS_replicate 102	SRX847963	NCBI Sequence Read Archive	SRX847963	http://www.ncbi.nlm.nih.gov/sra/SRX847963	ftp://ftp-trace.ncbi.nlm.nih.gov/giab/ftp/data/AshkenazimTrio/HG002_NA24385_son/NIST_HiSeq_HG002_Homogeneity-10953946/HG002_HiSeq300x_fastq/	Ashkenazi Jewish
HG002	Illumina paired end WGS	NIST	Illumina HiSeq 2500 Rapid SBS	WGS paired end PCR-free	564.56	base pair	UO	UO:0000244	2 x 148	base pair	UO	UO:0000244	1-4X (300X total)	HG002_Illumina paired end WGS_replicate 103	SRX847964	NCBI Sequence Read Archive	SRX847964	http://www.ncbi.nlm.nih.gov/sra/SRX847964	ftp://ftp-trace.ncbi.nlm.nih.gov/giab/ftp/data/AshkenazimTrio/HG002_NA24385_son/NIST_HiSeq_HG002_Homogeneity-10953946/HG002_HiSeq300x_fastq/	Ashkenazi Jewish
HG002	Illumina paired end WGS	NIST	Illumina HiSeq 2500 Rapid SBS	WGS paired end PCR-free	564.56	base pair	UO	UO:0000244	2 x 148	base pair	UO	UO:0000244	1-4X (300X total)	HG002_Illumina paired end WGS_replicate 104	SRX847965	NCBI Sequence Read Archive	SRX847965	http://www.ncbi.nlm.nih.gov/sra/SRX847965	ftp://ftp-trace.ncbi.nlm.nih.gov/giab/ftp/data/AshkenazimTrio/HG002_NA24385_son/NIST_HiSeq_HG002_Homogeneity-10953946/HG002_HiSeq300x_fastq/	Ashkenazi Jewish
HG002	Illumina paired end WGS	NIST	Illumina HiSeq 2500 Rapid SBS	WGS paired end PCR-free	564.56	base pair	UO	UO:0000244	2 x 148	base pair	UO	UO:0000244	1-4X (300X total)	HG002_Illumina paired end WGS_replicate 105	SRX847966	NCBI Sequence Read Archive	SRX847966	http://www.ncbi.nlm.nih.gov/sra/SRX847966	ftp://ftp-trace.ncbi.nlm.nih.gov/giab/ftp/data/AshkenazimTrio/HG002_NA24385_son/NIST_HiSeq_HG002_Homogeneity-10953946/HG002_HiSeq300x_fastq/	Ashkenazi Jewish
HG002	Illumina paired end WGS	NIST	Illumina HiSeq 2500 Rapid SBS	WGS paired end PCR-free	564.56	base pair	UO	UO:0000244	2 x 148	base pair	UO	UO:0000244	1-4X (300X total)	HG002_Illumina paired end WGS_replicate 106	SRX847967	NCBI Sequence Read Archive	SRX847967	http://www.ncbi.nlm.nih.gov/sra/SRX847967	ftp://ftp-trace.ncbi.nlm.nih.gov/giab/ftp/data/AshkenazimTrio/HG002_NA24385_son/NIST_HiSeq_HG002_Homogeneity-10953946/HG002_HiSeq300x_fastq/	Ashkenazi Jewish
HG002	Illumina paired end WGS	NIST	Illumina HiSeq 2500 Rapid SBS	WGS paired end PCR-free	564.56	base pair	UO	UO:0000244	2 x 148	base pair	UO	UO:0000244	1-4X (300X total)	HG002_Illumina paired end WGS_replicate 107	SRX847968	NCBI Sequence Read Archive	SRX847968	http://www.ncbi.nlm.nih.gov/sra/SRX847968	ftp://ftp-trace.ncbi.nlm.nih.gov/giab/ftp/data/AshkenazimTrio/HG002_NA24385_son/NIST_HiSeq_HG002_Homogeneity-10953946/HG002_HiSeq300x_fastq/	Ashkenazi Jewish
HG002	Illumina paired end WGS	NIST	Illumina HiSeq 2500 Rapid SBS	WGS paired end PCR-free	564.56	base pair	UO	UO:0000244	2 x 148	base pair	UO	UO:0000244	1-4X (300X total)	HG002_Illumina paired end WGS_replicate 108	SRX847969	NCBI Sequence Read Archive	SRX847969	http://www.ncbi.nlm.nih.gov/sra/SRX847969	ftp://ftp-trace.ncbi.nlm.nih.gov/giab/ftp/data/AshkenazimTrio/HG002_NA24385_son/NIST_HiSeq_HG002_Homogeneity-10953946/HG002_HiSeq300x_fastq/	Ashkenazi Jewish
HG002	Illumina paired end WGS	NIST	Illumina HiSeq 2500 Rapid SBS	WGS paired end PCR-free	564.56	base pair	UO	UO:0000244	2 x 148	base pair	UO	UO:0000244	1-4X (300X total)	HG002_Illumina paired end WGS_replicate 109	SRX847970	NCBI Sequence Read Archive	SRX847970	http://www.ncbi.nlm.nih.gov/sra/SRX847970	ftp://ftp-trace.ncbi.nlm.nih.gov/giab/ftp/data/AshkenazimTrio/HG002_NA24385_son/NIST_HiSeq_HG002_Homogeneity-10953946/HG002_HiSeq300x_fastq/	Ashkenazi Jewish
HG002	Illumina paired end WGS	NIST	Illumina HiSeq 2500 Rapid SBS	WGS paired end PCR-free	564.56	base pair	UO	UO:0000244	2 x 148	base pair	UO	UO:0000244	1-4X (300X total)	HG002_Illumina paired end WGS_replicate 110	SRX847971	NCBI Sequence Read Archive	SRX847971	http://www.ncbi.nlm.nih.gov/sra/SRX847971	ftp://ftp-trace.ncbi.nlm.nih.gov/giab/ftp/data/AshkenazimTrio/HG002_NA24385_son/NIST_HiSeq_HG002_Homogeneity-10953946/HG002_HiSeq300x_fastq/	Ashkenazi Jewish
HG002	Illumina paired end WGS	NIST	Illumina HiSeq 2500 Rapid SBS	WGS paired end PCR-free	564.56	base pair	UO	UO:0000244	2 x 148	base pair	UO	UO:0000244	1-4X (300X total)	HG002_Illumina paired end WGS_replicate 111	SRX847972	NCBI Sequence Read Archive	SRX847972	http://www.ncbi.nlm.nih.gov/sra/SRX847972	ftp://ftp-trace.ncbi.nlm.nih.gov/giab/ftp/data/AshkenazimTrio/HG002_NA24385_son/NIST_HiSeq_HG002_Homogeneity-10953946/HG002_HiSeq300x_fastq/	Ashkenazi Jewish
HG002	Illumina paired end WGS	NIST	Illumina HiSeq 2500 Rapid SBS	WGS paired end PCR-free	564.56	base pair	UO	UO:0000244	2 x 148	base pair	UO	UO:0000244	1-4X (300X total)	HG002_Illumina paired end WGS_replicate 112	SRX847973	NCBI Sequence Read Archive	SRX847973	http://www.ncbi.nlm.nih.gov/sra/SRX847973	ftp://ftp-trace.ncbi.nlm.nih.gov/giab/ftp/data/AshkenazimTrio/HG002_NA24385_son/NIST_HiSeq_HG002_Homogeneity-10953946/HG002_HiSeq300x_fastq/	Ashkenazi Jewish
HG002	Illumina paired end WGS	NIST	Illumina HiSeq 2500 Rapid SBS	WGS paired end PCR-free	564.56	base pair	UO	UO:0000244	2 x 148	base pair	UO	UO:0000244	1-4X (300X total)	HG002_Illumina paired end WGS_replicate 113	SRX847974	NCBI Sequence Read Archive	SRX847974	http://www.ncbi.nlm.nih.gov/sra/SRX847974	ftp://ftp-trace.ncbi.nlm.nih.gov/giab/ftp/data/AshkenazimTrio/HG002_NA24385_son/NIST_HiSeq_HG002_Homogeneity-10953946/HG002_HiSeq300x_fastq/	Ashkenazi Jewish
HG002	Illumina paired end WGS	NIST	Illumina HiSeq 2500 Rapid SBS	WGS paired end PCR-free	564.56	base pair	UO	UO:0000244	2 x 148	base pair	UO	UO:0000244	1-4X (300X total)	HG002_Illumina paired end WGS_replicate 114	SRX847975	NCBI Sequence Read Archive	SRX847975	http://www.ncbi.nlm.nih.gov/sra/SRX847975	ftp://ftp-trace.ncbi.nlm.nih.gov/giab/ftp/data/AshkenazimTrio/HG002_NA24385_son/NIST_HiSeq_HG002_Homogeneity-10953946/HG002_HiSeq300x_fastq/	Ashkenazi Jewish
HG002	Illumina paired end WGS	NIST	Illumina HiSeq 2500 Rapid SBS	WGS paired end PCR-free	564.56	base pair	UO	UO:0000244	2 x 148	base pair	UO	UO:0000244	1-4X (300X total)	HG002_Illumina paired end WGS_replicate 115	SRX847976	NCBI Sequence Read Archive	SRX847976	http://www.ncbi.nlm.nih.gov/sra/SRX847976	ftp://ftp-trace.ncbi.nlm.nih.gov/giab/ftp/data/AshkenazimTrio/HG002_NA24385_son/NIST_HiSeq_HG002_Homogeneity-10953946/HG002_HiSeq300x_fastq/	Ashkenazi Jewish
HG002	Illumina paired end WGS	NIST	Illumina HiSeq 2500 Rapid SBS	WGS paired end PCR-free	564.56	base pair	UO	UO:0000244	2 x 148	base pair	UO	UO:0000244	1-4X (300X total)	HG002_Illumina paired end WGS_replicate 116	SRX847977	NCBI Sequence Read Archive	SRX847977	http://www.ncbi.nlm.nih.gov/sra/SRX847977	ftp://ftp-trace.ncbi.nlm.nih.gov/giab/ftp/data/AshkenazimTrio/HG002_NA24385_son/NIST_HiSeq_HG002_Homogeneity-10953946/HG002_HiSeq300x_fastq/	Ashkenazi Jewish
HG002	Illumina paired end WGS	NIST	Illumina HiSeq 2500 Rapid SBS	WGS paired end PCR-free	564.56	base pair	UO	UO:0000244	2 x 148	base pair	UO	UO:0000244	1-4X (300X total)	HG002_Illumina paired end WGS_replicate 117	SRX847978	NCBI Sequence Read Archive	SRX847978	http://www.ncbi.nlm.nih.gov/sra/SRX847978	ftp://ftp-trace.ncbi.nlm.nih.gov/giab/ftp/data/AshkenazimTrio/HG002_NA24385_son/NIST_HiSeq_HG002_Homogeneity-10953946/HG002_HiSeq300x_fastq/	Ashkenazi Jewish
HG002	Illumina paired end WGS	NIST	Illumina HiSeq 2500 Rapid SBS	WGS paired end PCR-free	564.56	base pair	UO	UO:0000244	2 x 148	base pair	UO	UO:0000244	1-4X (300X total)	HG002_Illumina paired end WGS_replicate 118	SRX847979	NCBI Sequence Read Archive	SRX847979	http://www.ncbi.nlm.nih.gov/sra/SRX847979	ftp://ftp-trace.ncbi.nlm.nih.gov/giab/ftp/data/AshkenazimTrio/HG002_NA24385_son/NIST_HiSeq_HG002_Homogeneity-10953946/HG002_HiSeq300x_fastq/	Ashkenazi Jewish
HG002	Illumina paired end WGS	NIST	Illumina HiSeq 2500 Rapid SBS	WGS paired end PCR-free	564.56	base pair	UO	UO:0000244	2 x 148	base pair	UO	UO:0000244	1-4X (300X total)	HG002_Illumina paired end WGS_replicate 119	SRX847980	NCBI Sequence Read Archive	SRX847980	http://www.ncbi.nlm.nih.gov/sra/SRX847980	ftp://ftp-trace.ncbi.nlm.nih.gov/giab/ftp/data/AshkenazimTrio/HG002_NA24385_son/NIST_HiSeq_HG002_Homogeneity-10953946/HG002_HiSeq300x_fastq/	Ashkenazi Jewish
HG002	Illumina paired end WGS	NIST	Illumina HiSeq 2500 Rapid SBS	WGS paired end PCR-free	564.56	base pair	UO	UO:0000244	2 x 148	base pair	UO	UO:0000244	1-4X (300X total)	HG002_Illumina paired end WGS_replicate 120	SRX847981	NCBI Sequence Read Archive	SRX847981	http://www.ncbi.nlm.nih.gov/sra/SRX847981	ftp://ftp-trace.ncbi.nlm.nih.gov/giab/ftp/data/AshkenazimTrio/HG002_NA24385_son/NIST_HiSeq_HG002_Homogeneity-10953946/HG002_HiSeq300x_fastq/	Ashkenazi Jewish
HG002	Illumina paired end WGS	NIST	Illumina HiSeq 2500 Rapid SBS	WGS paired end PCR-free	564.56	base pair	UO	UO:0000244	2 x 148	base pair	UO	UO:0000244	1-4X (300X total)	HG002_Illumina paired end WGS_replicate 121	SRX847982	NCBI Sequence Read Archive	SRX847982	http://www.ncbi.nlm.nih.gov/sra/SRX847982	ftp://ftp-trace.ncbi.nlm.nih.gov/giab/ftp/data/AshkenazimTrio/HG002_NA24385_son/NIST_HiSeq_HG002_Homogeneity-10953946/HG002_HiSeq300x_fastq/	Ashkenazi Jewish
HG002	Illumina paired end WGS	NIST	Illumina HiSeq 2500 Rapid SBS	WGS paired end PCR-free	564.56	base pair	UO	UO:0000244	2 x 148	base pair	UO	UO:0000244	1-4X (300X total)	HG002_Illumina paired end WGS_replicate 122	SRX847983	NCBI Sequence Read Archive	SRX847983	http://www.ncbi.nlm.nih.gov/sra/SRX847983	ftp://ftp-trace.ncbi.nlm.nih.gov/giab/ftp/data/AshkenazimTrio/HG002_NA24385_son/NIST_HiSeq_HG002_Homogeneity-10953946/HG002_HiSeq300x_fastq/	Ashkenazi Jewish
HG002	Illumina paired end WGS	NIST	Illumina HiSeq 2500 Rapid SBS	WGS paired end PCR-free	564.56	base pair	UO	UO:0000244	2 x 148	base pair	UO	UO:0000244	1-4X (300X total)	HG002_Illumina paired end WGS_replicate 123	SRX847984	NCBI Sequence Read Archive	SRX847984	http://www.ncbi.nlm.nih.gov/sra/SRX847984	ftp://ftp-trace.ncbi.nlm.nih.gov/giab/ftp/data/AshkenazimTrio/HG002_NA24385_son/NIST_HiSeq_HG002_Homogeneity-10953946/HG002_HiSeq300x_fastq/	Ashkenazi Jewish
HG002	Illumina paired end WGS	NIST	Illumina HiSeq 2500 Rapid SBS	WGS paired end PCR-free	564.56	base pair	UO	UO:0000244	2 x 148	base pair	UO	UO:0000244	1-4X (300X total)	HG002_Illumina paired end WGS_replicate 124	SRX847985	NCBI Sequence Read Archive	SRX847985	http://www.ncbi.nlm.nih.gov/sra/SRX847985	ftp://ftp-trace.ncbi.nlm.nih.gov/giab/ftp/data/AshkenazimTrio/HG002_NA24385_son/NIST_HiSeq_HG002_Homogeneity-10953946/HG002_HiSeq300x_fastq/	Ashkenazi Jewish
HG002	Illumina paired end WGS	NIST	Illumina HiSeq 2500 Rapid SBS	WGS paired end PCR-free	564.56	base pair	UO	UO:0000244	2 x 148	base pair	UO	UO:0000244	1-4X (300X total)	HG002_Illumina paired end WGS_replicate 125	SRX847986	NCBI Sequence Read Archive	SRX847986	http://www.ncbi.nlm.nih.gov/sra/SRX847986	ftp://ftp-trace.ncbi.nlm.nih.gov/giab/ftp/data/AshkenazimTrio/HG002_NA24385_son/NIST_HiSeq_HG002_Homogeneity-10953946/HG002_HiSeq300x_fastq/	Ashkenazi Jewish
HG002	Illumina paired end WGS	NIST	Illumina HiSeq 2500 Rapid SBS	WGS paired end PCR-free	564.56	base pair	UO	UO:0000244	2 x 148	base pair	UO	UO:0000244	1-4X (300X total)	HG002_Illumina paired end WGS_replicate 126	SRX847987	NCBI Sequence Read Archive	SRX847987	http://www.ncbi.nlm.nih.gov/sra/SRX847987	ftp://ftp-trace.ncbi.nlm.nih.gov/giab/ftp/data/AshkenazimTrio/HG002_NA24385_son/NIST_HiSeq_HG002_Homogeneity-10953946/HG002_HiSeq300x_fastq/	Ashkenazi Jewish
HG002	Illumina paired end WGS	NIST	Illumina HiSeq 2500 Rapid SBS	WGS paired end PCR-free	564.56	base pair	UO	UO:0000244	2 x 148	base pair	UO	UO:0000244	1-4X (300X total)	HG002_Illumina paired end WGS_replicate 127	SRX847988	NCBI Sequence Read Archive	SRX847988	http://www.ncbi.nlm.nih.gov/sra/SRX847988	ftp://ftp-trace.ncbi.nlm.nih.gov/giab/ftp/data/AshkenazimTrio/HG002_NA24385_son/NIST_HiSeq_HG002_Homogeneity-10953946/HG002_HiSeq300x_fastq/	Ashkenazi Jewish
HG002	Illumina paired end WGS	NIST	Illumina HiSeq 2500 Rapid SBS	WGS paired end PCR-free	564.56	base pair	UO	UO:0000244	2 x 148	base pair	UO	UO:0000244	1-4X (300X total)	HG002_Illumina paired end WGS_replicate 128	SRX847989	NCBI Sequence Read Archive	SRX847989	http://www.ncbi.nlm.nih.gov/sra/SRX847989	ftp://ftp-trace.ncbi.nlm.nih.gov/giab/ftp/data/AshkenazimTrio/HG002_NA24385_son/NIST_HiSeq_HG002_Homogeneity-10953946/HG002_HiSeq300x_fastq/	Ashkenazi Jewish
HG002	Illumina paired end WGS	NIST	Illumina HiSeq 2500 Rapid SBS	WGS paired end PCR-free	564.56	base pair	UO	UO:0000244	2 x 148	base pair	UO	UO:0000244	1-4X (300X total)	HG002_Illumina paired end WGS_replicate 129	SRX847990	NCBI Sequence Read Archive	SRX847990	http://www.ncbi.nlm.nih.gov/sra/SRX847990	ftp://ftp-trace.ncbi.nlm.nih.gov/giab/ftp/data/AshkenazimTrio/HG002_NA24385_son/NIST_HiSeq_HG002_Homogeneity-10953946/HG002_HiSeq300x_fastq/	Ashkenazi Jewish
HG002	Illumina paired end WGS	NIST	Illumina HiSeq 2500 Rapid SBS	WGS paired end PCR-free	564.56	base pair	UO	UO:0000244	2 x 148	base pair	UO	UO:0000244	1-4X (300X total)	HG002_Illumina paired end WGS_replicate 130	SRX847991	NCBI Sequence Read Archive	SRX847991	http://www.ncbi.nlm.nih.gov/sra/SRX847991	ftp://ftp-trace.ncbi.nlm.nih.gov/giab/ftp/data/AshkenazimTrio/HG002_NA24385_son/NIST_HiSeq_HG002_Homogeneity-10953946/HG002_HiSeq300x_fastq/	Ashkenazi Jewish
HG002	Illumina paired end WGS	NIST	Illumina HiSeq 2500 Rapid SBS	WGS paired end PCR-free	564.56	base pair	UO	UO:0000244	2 x 148	base pair	UO	UO:0000244	1-4X (300X total)	HG002_Illumina paired end WGS_replicate 131	SRX847992	NCBI Sequence Read Archive	SRX847992	http://www.ncbi.nlm.nih.gov/sra/SRX847992	ftp://ftp-trace.ncbi.nlm.nih.gov/giab/ftp/data/AshkenazimTrio/HG002_NA24385_son/NIST_HiSeq_HG002_Homogeneity-10953946/HG002_HiSeq300x_fastq/	Ashkenazi Jewish
HG002	Illumina paired end WGS	NIST	Illumina HiSeq 2500 Rapid SBS	WGS paired end PCR-free	564.56	base pair	UO	UO:0000244	2 x 148	base pair	UO	UO:0000244	1-4X (300X total)	HG002_Illumina paired end WGS_replicate 132	SRX847993	NCBI Sequence Read Archive	SRX847993	http://www.ncbi.nlm.nih.gov/sra/SRX847993	ftp://ftp-trace.ncbi.nlm.nih.gov/giab/ftp/data/AshkenazimTrio/HG002_NA24385_son/NIST_HiSeq_HG002_Homogeneity-10953946/HG002_HiSeq300x_fastq/	Ashkenazi Jewish
HG002	Illumina paired end WGS	NIST	Illumina HiSeq 2500 Rapid SBS	WGS paired end PCR-free	564.56	base pair	UO	UO:0000244	2 x 148	base pair	UO	UO:0000244	1-4X (300X total)	HG002_Illumina paired end WGS_replicate 133	SRX847994	NCBI Sequence Read Archive	SRX847994	http://www.ncbi.nlm.nih.gov/sra/SRX847994	ftp://ftp-trace.ncbi.nlm.nih.gov/giab/ftp/data/AshkenazimTrio/HG002_NA24385_son/NIST_HiSeq_HG002_Homogeneity-10953946/HG002_HiSeq300x_fastq/	Ashkenazi Jewish
HG002	Illumina paired end WGS	NIST	Illumina HiSeq 2500 Rapid SBS	WGS paired end PCR-free	564.56	base pair	UO	UO:0000244	2 x 148	base pair	UO	UO:0000244	1-4X (300X total)	HG002_Illumina paired end WGS_replicate 134	SRX847995	NCBI Sequence Read Archive	SRX847995	http://www.ncbi.nlm.nih.gov/sra/SRX847995	ftp://ftp-trace.ncbi.nlm.nih.gov/giab/ftp/data/AshkenazimTrio/HG002_NA24385_son/NIST_HiSeq_HG002_Homogeneity-10953946/HG002_HiSeq300x_fastq/	Ashkenazi Jewish
HG002	Illumina paired end WGS	NIST	Illumina HiSeq 2500 Rapid SBS	WGS paired end PCR-free	564.56	base pair	UO	UO:0000244	2 x 148	base pair	UO	UO:0000244	1-4X (300X total)	HG002_Illumina paired end WGS_replicate 135	SRX847996	NCBI Sequence Read Archive	SRX847996	http://www.ncbi.nlm.nih.gov/sra/SRX847996	ftp://ftp-trace.ncbi.nlm.nih.gov/giab/ftp/data/AshkenazimTrio/HG002_NA24385_son/NIST_HiSeq_HG002_Homogeneity-10953946/HG002_HiSeq300x_fastq/	Ashkenazi Jewish
HG002	Illumina paired end WGS	NIST	Illumina HiSeq 2500 Rapid SBS	WGS paired end PCR-free	564.56	base pair	UO	UO:0000244	2 x 148	base pair	UO	UO:0000244	1-4X (300X total)	HG002_Illumina paired end WGS_replicate 136	SRX847997	NCBI Sequence Read Archive	SRX847997	http://www.ncbi.nlm.nih.gov/sra/SRX847997	ftp://ftp-trace.ncbi.nlm.nih.gov/giab/ftp/data/AshkenazimTrio/HG002_NA24385_son/NIST_HiSeq_HG002_Homogeneity-10953946/HG002_HiSeq300x_fastq/	Ashkenazi Jewish
HG002	Illumina paired end WGS	NIST	Illumina HiSeq 2500 Rapid SBS	WGS paired end PCR-free	564.56	base pair	UO	UO:0000244	2 x 148	base pair	UO	UO:0000244	1-4X (300X total)	HG002_Illumina paired end WGS_replicate 137	SRX847998	NCBI Sequence Read Archive	SRX847998	http://www.ncbi.nlm.nih.gov/sra/SRX847998	ftp://ftp-trace.ncbi.nlm.nih.gov/giab/ftp/data/AshkenazimTrio/HG002_NA24385_son/NIST_HiSeq_HG002_Homogeneity-10953946/HG002_HiSeq300x_fastq/	Ashkenazi Jewish
HG002	Illumina paired end WGS	NIST	Illumina HiSeq 2500 Rapid SBS	WGS paired end PCR-free	564.56	base pair	UO	UO:0000244	2 x 148	base pair	UO	UO:0000244	1-4X (300X total)	HG002_Illumina paired end WGS_replicate 138	SRX847999	NCBI Sequence Read Archive	SRX847999	http://www.ncbi.nlm.nih.gov/sra/SRX847999	ftp://ftp-trace.ncbi.nlm.nih.gov/giab/ftp/data/AshkenazimTrio/HG002_NA24385_son/NIST_HiSeq_HG002_Homogeneity-10953946/HG002_HiSeq300x_fastq/	Ashkenazi Jewish
HG002	Illumina paired end WGS	NIST	Illumina HiSeq 2500 Rapid SBS	WGS paired end PCR-free	564.56	base pair	UO	UO:0000244	2 x 148	base pair	UO	UO:0000244	1-4X (300X total)	HG002_Illumina paired end WGS_replicate 139	SRX848000	NCBI Sequence Read Archive	SRX848000	http://www.ncbi.nlm.nih.gov/sra/SRX848000	ftp://ftp-trace.ncbi.nlm.nih.gov/giab/ftp/data/AshkenazimTrio/HG002_NA24385_son/NIST_HiSeq_HG002_Homogeneity-10953946/HG002_HiSeq300x_fastq/	Ashkenazi Jewish
HG002	Illumina paired end WGS	NIST	Illumina HiSeq 2500 Rapid SBS	WGS paired end PCR-free	564.56	base pair	UO	UO:0000244	2 x 148	base pair	UO	UO:0000244	1-4X (300X total)	HG002_Illumina paired end WGS_replicate 140	SRX848001	NCBI Sequence Read Archive	SRX848001	http://www.ncbi.nlm.nih.gov/sra/SRX848001	ftp://ftp-trace.ncbi.nlm.nih.gov/giab/ftp/data/AshkenazimTrio/HG002_NA24385_son/NIST_HiSeq_HG002_Homogeneity-10953946/HG002_HiSeq300x_fastq/	Ashkenazi Jewish
HG002	Illumina paired end WGS	NIST	Illumina HiSeq 2500 Rapid SBS	WGS paired end PCR-free	564.56	base pair	UO	UO:0000244	2 x 148	base pair	UO	UO:0000244	1-4X (300X total)	HG002_Illumina paired end WGS_replicate 141	SRX848002	NCBI Sequence Read Archive	SRX848002	http://www.ncbi.nlm.nih.gov/sra/SRX848002	ftp://ftp-trace.ncbi.nlm.nih.gov/giab/ftp/data/AshkenazimTrio/HG002_NA24385_son/NIST_HiSeq_HG002_Homogeneity-10953946/HG002_HiSeq300x_fastq/	Ashkenazi Jewish
HG002	Illumina paired end WGS	NIST	Illumina HiSeq 2500 Rapid SBS	WGS paired end PCR-free	564.56	base pair	UO	UO:0000244	2 x 148	base pair	UO	UO:0000244	1-4X (300X total)	HG002_Illumina paired end WGS_replicate 142	SRX848003	NCBI Sequence Read Archive	SRX848003	http://www.ncbi.nlm.nih.gov/sra/SRX848003	ftp://ftp-trace.ncbi.nlm.nih.gov/giab/ftp/data/AshkenazimTrio/HG002_NA24385_son/NIST_HiSeq_HG002_Homogeneity-10953946/HG002_HiSeq300x_fastq/	Ashkenazi Jewish
HG002	Illumina paired end WGS	NIST	Illumina HiSeq 2500 Rapid SBS	WGS paired end PCR-free	564.56	base pair	UO	UO:0000244	2 x 148	base pair	UO	UO:0000244	1-4X (300X total)	HG002_Illumina paired end WGS_replicate 143	SRX848004	NCBI Sequence Read Archive	SRX848004	http://www.ncbi.nlm.nih.gov/sra/SRX848004	ftp://ftp-trace.ncbi.nlm.nih.gov/giab/ftp/data/AshkenazimTrio/HG002_NA24385_son/NIST_HiSeq_HG002_Homogeneity-10953946/HG002_HiSeq300x_fastq/	Ashkenazi Jewish
HG002	Illumina paired end WGS	NIST	Illumina HiSeq 2500 Rapid SBS	WGS paired end PCR-free	564.56	base pair	UO	UO:0000244	2 x 148	base pair	UO	UO:0000244	1-4X (300X total)	HG002_Illumina paired end WGS_replicate 144	SRX848005	NCBI Sequence Read Archive	SRX848005	http://www.ncbi.nlm.nih.gov/sra/SRX848005	ftp://ftp-trace.ncbi.nlm.nih.gov/giab/ftp/data/AshkenazimTrio/HG002_NA24385_son/NIST_HiSeq_HG002_Homogeneity-10953946/HG002_HiSeq300x_fastq/	Ashkenazi Jewish
HG003	Illumina paired end WGS	NIST	Illumina HiSeq 2500 Rapid SBS	WGS paired end PCR-free	564.56	base pair	UO	UO:0000244	2 x 148	base pair	UO	UO:0000244	1-4X (300X total)	HG003_Illumina paired end WGS_replicate 1	SRX848006	NCBI Sequence Read Archive	SRX848006	http://www.ncbi.nlm.nih.gov/sra/SRX848006	ftp://ftp-trace.ncbi.nlm.nih.gov/giab/ftp/data/AshkenazimTrio/HG003_NA24149_father/NIST_HiSeq_HG003_Homogeneity-12389378/HG003_HiSeq300x_fastq/	Ashkenazi Jewish
HG003	Illumina paired end WGS	NIST	Illumina HiSeq 2500 Rapid SBS	WGS paired end PCR-free	564.56	base pair	UO	UO:0000244	2 x 148	base pair	UO	UO:0000244	1-4X (300X total)	HG003_Illumina paired end WGS_replicate 2	SRX848007	NCBI Sequence Read Archive	SRX848007	http://www.ncbi.nlm.nih.gov/sra/SRX848007	ftp://ftp-trace.ncbi.nlm.nih.gov/giab/ftp/data/AshkenazimTrio/HG003_NA24149_father/NIST_HiSeq_HG003_Homogeneity-12389378/HG003_HiSeq300x_fastq/	Ashkenazi Jewish
HG003	Illumina paired end WGS	NIST	Illumina HiSeq 2500 Rapid SBS	WGS paired end PCR-free	564.56	base pair	UO	UO:0000244	2 x 148	base pair	UO	UO:0000244	1-4X (300X total)	HG003_Illumina paired end WGS_replicate 3	SRX848008	NCBI Sequence Read Archive	SRX848008	http://www.ncbi.nlm.nih.gov/sra/SRX848008	ftp://ftp-trace.ncbi.nlm.nih.gov/giab/ftp/data/AshkenazimTrio/HG003_NA24149_father/NIST_HiSeq_HG003_Homogeneity-12389378/HG003_HiSeq300x_fastq/	Ashkenazi Jewish
HG003	Illumina paired end WGS	NIST	Illumina HiSeq 2500 Rapid SBS	WGS paired end PCR-free	564.56	base pair	UO	UO:0000244	2 x 148	base pair	UO	UO:0000244	1-4X (300X total)	HG003_Illumina paired end WGS_replicate 4	SRX848009	NCBI Sequence Read Archive	SRX848009	http://www.ncbi.nlm.nih.gov/sra/SRX848009	ftp://ftp-trace.ncbi.nlm.nih.gov/giab/ftp/data/AshkenazimTrio/HG003_NA24149_father/NIST_HiSeq_HG003_Homogeneity-12389378/HG003_HiSeq300x_fastq/	Ashkenazi Jewish
HG003	Illumina paired end WGS	NIST	Illumina HiSeq 2500 Rapid SBS	WGS paired end PCR-free	564.56	base pair	UO	UO:0000244	2 x 148	base pair	UO	UO:0000244	1-4X (300X total)	HG003_Illumina paired end WGS_replicate 5	SRX848010	NCBI Sequence Read Archive	SRX848010	http://www.ncbi.nlm.nih.gov/sra/SRX848010	ftp://ftp-trace.ncbi.nlm.nih.gov/giab/ftp/data/AshkenazimTrio/HG003_NA24149_father/NIST_HiSeq_HG003_Homogeneity-12389378/HG003_HiSeq300x_fastq/	Ashkenazi Jewish
HG003	Illumina paired end WGS	NIST	Illumina HiSeq 2500 Rapid SBS	WGS paired end PCR-free	564.56	base pair	UO	UO:0000244	2 x 148	base pair	UO	UO:0000244	1-4X (300X total)	HG003_Illumina paired end WGS_replicate 6	SRX848011	NCBI Sequence Read Archive	SRX848011	http://www.ncbi.nlm.nih.gov/sra/SRX848011	ftp://ftp-trace.ncbi.nlm.nih.gov/giab/ftp/data/AshkenazimTrio/HG003_NA24149_father/NIST_HiSeq_HG003_Homogeneity-12389378/HG003_HiSeq300x_fastq/	Ashkenazi Jewish
HG003	Illumina paired end WGS	NIST	Illumina HiSeq 2500 Rapid SBS	WGS paired end PCR-free	564.56	base pair	UO	UO:0000244	2 x 148	base pair	UO	UO:0000244	1-4X (300X total)	HG003_Illumina paired end WGS_replicate 7	SRX848012	NCBI Sequence Read Archive	SRX848012	http://www.ncbi.nlm.nih.gov/sra/SRX848012	ftp://ftp-trace.ncbi.nlm.nih.gov/giab/ftp/data/AshkenazimTrio/HG003_NA24149_father/NIST_HiSeq_HG003_Homogeneity-12389378/HG003_HiSeq300x_fastq/	Ashkenazi Jewish
HG003	Illumina paired end WGS	NIST	Illumina HiSeq 2500 Rapid SBS	WGS paired end PCR-free	564.56	base pair	UO	UO:0000244	2 x 148	base pair	UO	UO:0000244	1-4X (300X total)	HG003_Illumina paired end WGS_replicate 8	SRX848013	NCBI Sequence Read Archive	SRX848013	http://www.ncbi.nlm.nih.gov/sra/SRX848013	ftp://ftp-trace.ncbi.nlm.nih.gov/giab/ftp/data/AshkenazimTrio/HG003_NA24149_father/NIST_HiSeq_HG003_Homogeneity-12389378/HG003_HiSeq300x_fastq/	Ashkenazi Jewish
HG003	Illumina paired end WGS	NIST	Illumina HiSeq 2500 Rapid SBS	WGS paired end PCR-free	564.56	base pair	UO	UO:0000244	2 x 148	base pair	UO	UO:0000244	1-4X (300X total)	HG003_Illumina paired end WGS_replicate 9	SRX848014	NCBI Sequence Read Archive	SRX848014	http://www.ncbi.nlm.nih.gov/sra/SRX848014	ftp://ftp-trace.ncbi.nlm.nih.gov/giab/ftp/data/AshkenazimTrio/HG003_NA24149_father/NIST_HiSeq_HG003_Homogeneity-12389378/HG003_HiSeq300x_fastq/	Ashkenazi Jewish
HG003	Illumina paired end WGS	NIST	Illumina HiSeq 2500 Rapid SBS	WGS paired end PCR-free	564.56	base pair	UO	UO:0000244	2 x 148	base pair	UO	UO:0000244	1-4X (300X total)	HG003_Illumina paired end WGS_replicate 10	SRX848015	NCBI Sequence Read Archive	SRX848015	http://www.ncbi.nlm.nih.gov/sra/SRX848015	ftp://ftp-trace.ncbi.nlm.nih.gov/giab/ftp/data/AshkenazimTrio/HG003_NA24149_father/NIST_HiSeq_HG003_Homogeneity-12389378/HG003_HiSeq300x_fastq/	Ashkenazi Jewish
HG003	Illumina paired end WGS	NIST	Illumina HiSeq 2500 Rapid SBS	WGS paired end PCR-free	564.56	base pair	UO	UO:0000244	2 x 148	base pair	UO	UO:0000244	1-4X (300X total)	HG003_Illumina paired end WGS_replicate 11	SRX848016	NCBI Sequence Read Archive	SRX848016	http://www.ncbi.nlm.nih.gov/sra/SRX848016	ftp://ftp-trace.ncbi.nlm.nih.gov/giab/ftp/data/AshkenazimTrio/HG003_NA24149_father/NIST_HiSeq_HG003_Homogeneity-12389378/HG003_HiSeq300x_fastq/	Ashkenazi Jewish
HG003	Illumina paired end WGS	NIST	Illumina HiSeq 2500 Rapid SBS	WGS paired end PCR-free	564.56	base pair	UO	UO:0000244	2 x 148	base pair	UO	UO:0000244	1-4X (300X total)	HG003_Illumina paired end WGS_replicate 12	SRX848017	NCBI Sequence Read Archive	SRX848017	http://www.ncbi.nlm.nih.gov/sra/SRX848017	ftp://ftp-trace.ncbi.nlm.nih.gov/giab/ftp/data/AshkenazimTrio/HG003_NA24149_father/NIST_HiSeq_HG003_Homogeneity-12389378/HG003_HiSeq300x_fastq/	Ashkenazi Jewish
HG003	Illumina paired end WGS	NIST	Illumina HiSeq 2500 Rapid SBS	WGS paired end PCR-free	564.56	base pair	UO	UO:0000244	2 x 148	base pair	UO	UO:0000244	1-4X (300X total)	HG003_Illumina paired end WGS_replicate 13	SRX848018	NCBI Sequence Read Archive	SRX848018	http://www.ncbi.nlm.nih.gov/sra/SRX848018	ftp://ftp-trace.ncbi.nlm.nih.gov/giab/ftp/data/AshkenazimTrio/HG003_NA24149_father/NIST_HiSeq_HG003_Homogeneity-12389378/HG003_HiSeq300x_fastq/	Ashkenazi Jewish
HG003	Illumina paired end WGS	NIST	Illumina HiSeq 2500 Rapid SBS	WGS paired end PCR-free	564.56	base pair	UO	UO:0000244	2 x 148	base pair	UO	UO:0000244	1-4X (300X total)	HG003_Illumina paired end WGS_replicate 14	SRX848019	NCBI Sequence Read Archive	SRX848019	http://www.ncbi.nlm.nih.gov/sra/SRX848019	ftp://ftp-trace.ncbi.nlm.nih.gov/giab/ftp/data/AshkenazimTrio/HG003_NA24149_father/NIST_HiSeq_HG003_Homogeneity-12389378/HG003_HiSeq300x_fastq/	Ashkenazi Jewish
HG003	Illumina paired end WGS	NIST	Illumina HiSeq 2500 Rapid SBS	WGS paired end PCR-free	564.56	base pair	UO	UO:0000244	2 x 148	base pair	UO	UO:0000244	1-4X (300X total)	HG003_Illumina paired end WGS_replicate 15	SRX848020	NCBI Sequence Read Archive	SRX848020	http://www.ncbi.nlm.nih.gov/sra/SRX848020	ftp://ftp-trace.ncbi.nlm.nih.gov/giab/ftp/data/AshkenazimTrio/HG003_NA24149_father/NIST_HiSeq_HG003_Homogeneity-12389378/HG003_HiSeq300x_fastq/	Ashkenazi Jewish
HG003	Illumina paired end WGS	NIST	Illumina HiSeq 2500 Rapid SBS	WGS paired end PCR-free	564.56	base pair	UO	UO:0000244	2 x 148	base pair	UO	UO:0000244	1-4X (300X total)	HG003_Illumina paired end WGS_replicate 16	SRX848021	NCBI Sequence Read Archive	SRX848021	http://www.ncbi.nlm.nih.gov/sra/SRX848021	ftp://ftp-trace.ncbi.nlm.nih.gov/giab/ftp/data/AshkenazimTrio/HG003_NA24149_father/NIST_HiSeq_HG003_Homogeneity-12389378/HG003_HiSeq300x_fastq/	Ashkenazi Jewish
HG003	Illumina paired end WGS	NIST	Illumina HiSeq 2500 Rapid SBS	WGS paired end PCR-free	564.56	base pair	UO	UO:0000244	2 x 148	base pair	UO	UO:0000244	1-4X (300X total)	HG003_Illumina paired end WGS_replicate 17	SRX848022	NCBI Sequence Read Archive	SRX848022	http://www.ncbi.nlm.nih.gov/sra/SRX848022	ftp://ftp-trace.ncbi.nlm.nih.gov/giab/ftp/data/AshkenazimTrio/HG003_NA24149_father/NIST_HiSeq_HG003_Homogeneity-12389378/HG003_HiSeq300x_fastq/	Ashkenazi Jewish
HG003	Illumina paired end WGS	NIST	Illumina HiSeq 2500 Rapid SBS	WGS paired end PCR-free	564.56	base pair	UO	UO:0000244	2 x 148	base pair	UO	UO:0000244	1-4X (300X total)	HG003_Illumina paired end WGS_replicate 18	SRX848023	NCBI Sequence Read Archive	SRX848023	http://www.ncbi.nlm.nih.gov/sra/SRX848023	ftp://ftp-trace.ncbi.nlm.nih.gov/giab/ftp/data/AshkenazimTrio/HG003_NA24149_father/NIST_HiSeq_HG003_Homogeneity-12389378/HG003_HiSeq300x_fastq/	Ashkenazi Jewish
HG003	Illumina paired end WGS	NIST	Illumina HiSeq 2500 Rapid SBS	WGS paired end PCR-free	564.56	base pair	UO	UO:0000244	2 x 148	base pair	UO	UO:0000244	1-4X (300X total)	HG003_Illumina paired end WGS_replicate 19	SRX848024	NCBI Sequence Read Archive	SRX848024	http://www.ncbi.nlm.nih.gov/sra/SRX848024	ftp://ftp-trace.ncbi.nlm.nih.gov/giab/ftp/data/AshkenazimTrio/HG003_NA24149_father/NIST_HiSeq_HG003_Homogeneity-12389378/HG003_HiSeq300x_fastq/	Ashkenazi Jewish
HG003	Illumina paired end WGS	NIST	Illumina HiSeq 2500 Rapid SBS	WGS paired end PCR-free	564.56	base pair	UO	UO:0000244	2 x 148	base pair	UO	UO:0000244	1-4X (300X total)	HG003_Illumina paired end WGS_replicate 20	SRX848025	NCBI Sequence Read Archive	SRX848025	http://www.ncbi.nlm.nih.gov/sra/SRX848025	ftp://ftp-trace.ncbi.nlm.nih.gov/giab/ftp/data/AshkenazimTrio/HG003_NA24149_father/NIST_HiSeq_HG003_Homogeneity-12389378/HG003_HiSeq300x_fastq/	Ashkenazi Jewish
HG003	Illumina paired end WGS	NIST	Illumina HiSeq 2500 Rapid SBS	WGS paired end PCR-free	564.56	base pair	UO	UO:0000244	2 x 148	base pair	UO	UO:0000244	1-4X (300X total)	HG003_Illumina paired end WGS_replicate 21	SRX848026	NCBI Sequence Read Archive	SRX848026	http://www.ncbi.nlm.nih.gov/sra/SRX848026	ftp://ftp-trace.ncbi.nlm.nih.gov/giab/ftp/data/AshkenazimTrio/HG003_NA24149_father/NIST_HiSeq_HG003_Homogeneity-12389378/HG003_HiSeq300x_fastq/	Ashkenazi Jewish
HG003	Illumina paired end WGS	NIST	Illumina HiSeq 2500 Rapid SBS	WGS paired end PCR-free	564.56	base pair	UO	UO:0000244	2 x 148	base pair	UO	UO:0000244	1-4X (300X total)	HG003_Illumina paired end WGS_replicate 22	SRX848027	NCBI Sequence Read Archive	SRX848027	http://www.ncbi.nlm.nih.gov/sra/SRX848027	ftp://ftp-trace.ncbi.nlm.nih.gov/giab/ftp/data/AshkenazimTrio/HG003_NA24149_father/NIST_HiSeq_HG003_Homogeneity-12389378/HG003_HiSeq300x_fastq/	Ashkenazi Jewish
HG003	Illumina paired end WGS	NIST	Illumina HiSeq 2500 Rapid SBS	WGS paired end PCR-free	564.56	base pair	UO	UO:0000244	2 x 148	base pair	UO	UO:0000244	1-4X (300X total)	HG003_Illumina paired end WGS_replicate 23	SRX848028	NCBI Sequence Read Archive	SRX848028	http://www.ncbi.nlm.nih.gov/sra/SRX848028	ftp://ftp-trace.ncbi.nlm.nih.gov/giab/ftp/data/AshkenazimTrio/HG003_NA24149_father/NIST_HiSeq_HG003_Homogeneity-12389378/HG003_HiSeq300x_fastq/	Ashkenazi Jewish
HG003	Illumina paired end WGS	NIST	Illumina HiSeq 2500 Rapid SBS	WGS paired end PCR-free	564.56	base pair	UO	UO:0000244	2 x 148	base pair	UO	UO:0000244	1-4X (300X total)	HG003_Illumina paired end WGS_replicate 24	SRX848029	NCBI Sequence Read Archive	SRX848029	http://www.ncbi.nlm.nih.gov/sra/SRX848029	ftp://ftp-trace.ncbi.nlm.nih.gov/giab/ftp/data/AshkenazimTrio/HG003_NA24149_father/NIST_HiSeq_HG003_Homogeneity-12389378/HG003_HiSeq300x_fastq/	Ashkenazi Jewish
HG003	Illumina paired end WGS	NIST	Illumina HiSeq 2500 Rapid SBS	WGS paired end PCR-free	564.56	base pair	UO	UO:0000244	2 x 148	base pair	UO	UO:0000244	1-4X (300X total)	HG003_Illumina paired end WGS_replicate 25	SRX848030	NCBI Sequence Read Archive	SRX848030	http://www.ncbi.nlm.nih.gov/sra/SRX848030	ftp://ftp-trace.ncbi.nlm.nih.gov/giab/ftp/data/AshkenazimTrio/HG003_NA24149_father/NIST_HiSeq_HG003_Homogeneity-12389378/HG003_HiSeq300x_fastq/	Ashkenazi Jewish
HG003	Illumina paired end WGS	NIST	Illumina HiSeq 2500 Rapid SBS	WGS paired end PCR-free	564.56	base pair	UO	UO:0000244	2 x 148	base pair	UO	UO:0000244	1-4X (300X total)	HG003_Illumina paired end WGS_replicate 26	SRX848031	NCBI Sequence Read Archive	SRX848031	http://www.ncbi.nlm.nih.gov/sra/SRX848031	ftp://ftp-trace.ncbi.nlm.nih.gov/giab/ftp/data/AshkenazimTrio/HG003_NA24149_father/NIST_HiSeq_HG003_Homogeneity-12389378/HG003_HiSeq300x_fastq/	Ashkenazi Jewish
HG003	Illumina paired end WGS	NIST	Illumina HiSeq 2500 Rapid SBS	WGS paired end PCR-free	564.56	base pair	UO	UO:0000244	2 x 148	base pair	UO	UO:0000244	1-4X (300X total)	HG003_Illumina paired end WGS_replicate 27	SRX848032	NCBI Sequence Read Archive	SRX848032	http://www.ncbi.nlm.nih.gov/sra/SRX848032	ftp://ftp-trace.ncbi.nlm.nih.gov/giab/ftp/data/AshkenazimTrio/HG003_NA24149_father/NIST_HiSeq_HG003_Homogeneity-12389378/HG003_HiSeq300x_fastq/	Ashkenazi Jewish
HG003	Illumina paired end WGS	NIST	Illumina HiSeq 2500 Rapid SBS	WGS paired end PCR-free	564.56	base pair	UO	UO:0000244	2 x 148	base pair	UO	UO:0000244	1-4X (300X total)	HG003_Illumina paired end WGS_replicate 28	SRX848033	NCBI Sequence Read Archive	SRX848033	http://www.ncbi.nlm.nih.gov/sra/SRX848033	ftp://ftp-trace.ncbi.nlm.nih.gov/giab/ftp/data/AshkenazimTrio/HG003_NA24149_father/NIST_HiSeq_HG003_Homogeneity-12389378/HG003_HiSeq300x_fastq/	Ashkenazi Jewish
HG003	Illumina paired end WGS	NIST	Illumina HiSeq 2500 Rapid SBS	WGS paired end PCR-free	564.56	base pair	UO	UO:0000244	2 x 148	base pair	UO	UO:0000244	1-4X (300X total)	HG003_Illumina paired end WGS_replicate 29	SRX848034	NCBI Sequence Read Archive	SRX848034	http://www.ncbi.nlm.nih.gov/sra/SRX848034	ftp://ftp-trace.ncbi.nlm.nih.gov/giab/ftp/data/AshkenazimTrio/HG003_NA24149_father/NIST_HiSeq_HG003_Homogeneity-12389378/HG003_HiSeq300x_fastq/	Ashkenazi Jewish
HG003	Illumina paired end WGS	NIST	Illumina HiSeq 2500 Rapid SBS	WGS paired end PCR-free	564.56	base pair	UO	UO:0000244	2 x 148	base pair	UO	UO:0000244	1-4X (300X total)	HG003_Illumina paired end WGS_replicate 30	SRX848035	NCBI Sequence Read Archive	SRX848035	http://www.ncbi.nlm.nih.gov/sra/SRX848035	ftp://ftp-trace.ncbi.nlm.nih.gov/giab/ftp/data/AshkenazimTrio/HG003_NA24149_father/NIST_HiSeq_HG003_Homogeneity-12389378/HG003_HiSeq300x_fastq/	Ashkenazi Jewish
HG003	Illumina paired end WGS	NIST	Illumina HiSeq 2500 Rapid SBS	WGS paired end PCR-free	564.56	base pair	UO	UO:0000244	2 x 148	base pair	UO	UO:0000244	1-4X (300X total)	HG003_Illumina paired end WGS_replicate 31	SRX848036	NCBI Sequence Read Archive	SRX848036	http://www.ncbi.nlm.nih.gov/sra/SRX848036	ftp://ftp-trace.ncbi.nlm.nih.gov/giab/ftp/data/AshkenazimTrio/HG003_NA24149_father/NIST_HiSeq_HG003_Homogeneity-12389378/HG003_HiSeq300x_fastq/	Ashkenazi Jewish
HG003	Illumina paired end WGS	NIST	Illumina HiSeq 2500 Rapid SBS	WGS paired end PCR-free	564.56	base pair	UO	UO:0000244	2 x 148	base pair	UO	UO:0000244	1-4X (300X total)	HG003_Illumina paired end WGS_replicate 32	SRX848037	NCBI Sequence Read Archive	SRX848037	http://www.ncbi.nlm.nih.gov/sra/SRX848037	ftp://ftp-trace.ncbi.nlm.nih.gov/giab/ftp/data/AshkenazimTrio/HG003_NA24149_father/NIST_HiSeq_HG003_Homogeneity-12389378/HG003_HiSeq300x_fastq/	Ashkenazi Jewish
HG003	Illumina paired end WGS	NIST	Illumina HiSeq 2500 Rapid SBS	WGS paired end PCR-free	564.56	base pair	UO	UO:0000244	2 x 148	base pair	UO	UO:0000244	1-4X (300X total)	HG003_Illumina paired end WGS_replicate 33	SRX848038	NCBI Sequence Read Archive	SRX848038	http://www.ncbi.nlm.nih.gov/sra/SRX848038	ftp://ftp-trace.ncbi.nlm.nih.gov/giab/ftp/data/AshkenazimTrio/HG003_NA24149_father/NIST_HiSeq_HG003_Homogeneity-12389378/HG003_HiSeq300x_fastq/	Ashkenazi Jewish
HG003	Illumina paired end WGS	NIST	Illumina HiSeq 2500 Rapid SBS	WGS paired end PCR-free	564.56	base pair	UO	UO:0000244	2 x 148	base pair	UO	UO:0000244	1-4X (300X total)	HG003_Illumina paired end WGS_replicate 34	SRX848039	NCBI Sequence Read Archive	SRX848039	http://www.ncbi.nlm.nih.gov/sra/SRX848039	ftp://ftp-trace.ncbi.nlm.nih.gov/giab/ftp/data/AshkenazimTrio/HG003_NA24149_father/NIST_HiSeq_HG003_Homogeneity-12389378/HG003_HiSeq300x_fastq/	Ashkenazi Jewish
HG003	Illumina paired end WGS	NIST	Illumina HiSeq 2500 Rapid SBS	WGS paired end PCR-free	564.56	base pair	UO	UO:0000244	2 x 148	base pair	UO	UO:0000244	1-4X (300X total)	HG003_Illumina paired end WGS_replicate 35	SRX848040	NCBI Sequence Read Archive	SRX848040	http://www.ncbi.nlm.nih.gov/sra/SRX848040	ftp://ftp-trace.ncbi.nlm.nih.gov/giab/ftp/data/AshkenazimTrio/HG003_NA24149_father/NIST_HiSeq_HG003_Homogeneity-12389378/HG003_HiSeq300x_fastq/	Ashkenazi Jewish
HG003	Illumina paired end WGS	NIST	Illumina HiSeq 2500 Rapid SBS	WGS paired end PCR-free	564.56	base pair	UO	UO:0000244	2 x 148	base pair	UO	UO:0000244	1-4X (300X total)	HG003_Illumina paired end WGS_replicate 36	SRX848041	NCBI Sequence Read Archive	SRX848041	http://www.ncbi.nlm.nih.gov/sra/SRX848041	ftp://ftp-trace.ncbi.nlm.nih.gov/giab/ftp/data/AshkenazimTrio/HG003_NA24149_father/NIST_HiSeq_HG003_Homogeneity-12389378/HG003_HiSeq300x_fastq/	Ashkenazi Jewish
HG003	Illumina paired end WGS	NIST	Illumina HiSeq 2500 Rapid SBS	WGS paired end PCR-free	564.56	base pair	UO	UO:0000244	2 x 148	base pair	UO	UO:0000244	1-4X (300X total)	HG003_Illumina paired end WGS_replicate 37	SRX848042	NCBI Sequence Read Archive	SRX848042	http://www.ncbi.nlm.nih.gov/sra/SRX848042	ftp://ftp-trace.ncbi.nlm.nih.gov/giab/ftp/data/AshkenazimTrio/HG003_NA24149_father/NIST_HiSeq_HG003_Homogeneity-12389378/HG003_HiSeq300x_fastq/	Ashkenazi Jewish
HG003	Illumina paired end WGS	NIST	Illumina HiSeq 2500 Rapid SBS	WGS paired end PCR-free	564.56	base pair	UO	UO:0000244	2 x 148	base pair	UO	UO:0000244	1-4X (300X total)	HG003_Illumina paired end WGS_replicate 38	SRX848043	NCBI Sequence Read Archive	SRX848043	http://www.ncbi.nlm.nih.gov/sra/SRX848043	ftp://ftp-trace.ncbi.nlm.nih.gov/giab/ftp/data/AshkenazimTrio/HG003_NA24149_father/NIST_HiSeq_HG003_Homogeneity-12389378/HG003_HiSeq300x_fastq/	Ashkenazi Jewish
HG003	Illumina paired end WGS	NIST	Illumina HiSeq 2500 Rapid SBS	WGS paired end PCR-free	564.56	base pair	UO	UO:0000244	2 x 148	base pair	UO	UO:0000244	1-4X (300X total)	HG003_Illumina paired end WGS_replicate 39	SRX848044	NCBI Sequence Read Archive	SRX848044	http://www.ncbi.nlm.nih.gov/sra/SRX848044	ftp://ftp-trace.ncbi.nlm.nih.gov/giab/ftp/data/AshkenazimTrio/HG003_NA24149_father/NIST_HiSeq_HG003_Homogeneity-12389378/HG003_HiSeq300x_fastq/	Ashkenazi Jewish
HG003	Illumina paired end WGS	NIST	Illumina HiSeq 2500 Rapid SBS	WGS paired end PCR-free	564.56	base pair	UO	UO:0000244	2 x 148	base pair	UO	UO:0000244	1-4X (300X total)	HG003_Illumina paired end WGS_replicate 40	SRX848045	NCBI Sequence Read Archive	SRX848045	http://www.ncbi.nlm.nih.gov/sra/SRX848045	ftp://ftp-trace.ncbi.nlm.nih.gov/giab/ftp/data/AshkenazimTrio/HG003_NA24149_father/NIST_HiSeq_HG003_Homogeneity-12389378/HG003_HiSeq300x_fastq/	Ashkenazi Jewish
HG003	Illumina paired end WGS	NIST	Illumina HiSeq 2500 Rapid SBS	WGS paired end PCR-free	564.56	base pair	UO	UO:0000244	2 x 148	base pair	UO	UO:0000244	1-4X (300X total)	HG003_Illumina paired end WGS_replicate 41	SRX848046	NCBI Sequence Read Archive	SRX848046	http://www.ncbi.nlm.nih.gov/sra/SRX848046	ftp://ftp-trace.ncbi.nlm.nih.gov/giab/ftp/data/AshkenazimTrio/HG003_NA24149_father/NIST_HiSeq_HG003_Homogeneity-12389378/HG003_HiSeq300x_fastq/	Ashkenazi Jewish
HG003	Illumina paired end WGS	NIST	Illumina HiSeq 2500 Rapid SBS	WGS paired end PCR-free	564.56	base pair	UO	UO:0000244	2 x 148	base pair	UO	UO:0000244	1-4X (300X total)	HG003_Illumina paired end WGS_replicate 42	SRX848047	NCBI Sequence Read Archive	SRX848047	http://www.ncbi.nlm.nih.gov/sra/SRX848047	ftp://ftp-trace.ncbi.nlm.nih.gov/giab/ftp/data/AshkenazimTrio/HG003_NA24149_father/NIST_HiSeq_HG003_Homogeneity-12389378/HG003_HiSeq300x_fastq/	Ashkenazi Jewish
HG003	Illumina paired end WGS	NIST	Illumina HiSeq 2500 Rapid SBS	WGS paired end PCR-free	564.56	base pair	UO	UO:0000244	2 x 148	base pair	UO	UO:0000244	1-4X (300X total)	HG003_Illumina paired end WGS_replicate 43	SRX848048	NCBI Sequence Read Archive	SRX848048	http://www.ncbi.nlm.nih.gov/sra/SRX848048	ftp://ftp-trace.ncbi.nlm.nih.gov/giab/ftp/data/AshkenazimTrio/HG003_NA24149_father/NIST_HiSeq_HG003_Homogeneity-12389378/HG003_HiSeq300x_fastq/	Ashkenazi Jewish
HG003	Illumina paired end WGS	NIST	Illumina HiSeq 2500 Rapid SBS	WGS paired end PCR-free	564.56	base pair	UO	UO:0000244	2 x 148	base pair	UO	UO:0000244	1-4X (300X total)	HG003_Illumina paired end WGS_replicate 44	SRX848049	NCBI Sequence Read Archive	SRX848049	http://www.ncbi.nlm.nih.gov/sra/SRX848049	ftp://ftp-trace.ncbi.nlm.nih.gov/giab/ftp/data/AshkenazimTrio/HG003_NA24149_father/NIST_HiSeq_HG003_Homogeneity-12389378/HG003_HiSeq300x_fastq/	Ashkenazi Jewish
HG003	Illumina paired end WGS	NIST	Illumina HiSeq 2500 Rapid SBS	WGS paired end PCR-free	564.56	base pair	UO	UO:0000244	2 x 148	base pair	UO	UO:0000244	1-4X (300X total)	HG003_Illumina paired end WGS_replicate 45	SRX848050	NCBI Sequence Read Archive	SRX848050	http://www.ncbi.nlm.nih.gov/sra/SRX848050	ftp://ftp-trace.ncbi.nlm.nih.gov/giab/ftp/data/AshkenazimTrio/HG003_NA24149_father/NIST_HiSeq_HG003_Homogeneity-12389378/HG003_HiSeq300x_fastq/	Ashkenazi Jewish
HG003	Illumina paired end WGS	NIST	Illumina HiSeq 2500 Rapid SBS	WGS paired end PCR-free	564.56	base pair	UO	UO:0000244	2 x 148	base pair	UO	UO:0000244	1-4X (300X total)	HG003_Illumina paired end WGS_replicate 46	SRX848051	NCBI Sequence Read Archive	SRX848051	http://www.ncbi.nlm.nih.gov/sra/SRX848051	ftp://ftp-trace.ncbi.nlm.nih.gov/giab/ftp/data/AshkenazimTrio/HG003_NA24149_father/NIST_HiSeq_HG003_Homogeneity-12389378/HG003_HiSeq300x_fastq/	Ashkenazi Jewish
HG003	Illumina paired end WGS	NIST	Illumina HiSeq 2500 Rapid SBS	WGS paired end PCR-free	564.56	base pair	UO	UO:0000244	2 x 148	base pair	UO	UO:0000244	1-4X (300X total)	HG003_Illumina paired end WGS_replicate 47	SRX848052	NCBI Sequence Read Archive	SRX848052	http://www.ncbi.nlm.nih.gov/sra/SRX848052	ftp://ftp-trace.ncbi.nlm.nih.gov/giab/ftp/data/AshkenazimTrio/HG003_NA24149_father/NIST_HiSeq_HG003_Homogeneity-12389378/HG003_HiSeq300x_fastq/	Ashkenazi Jewish
HG003	Illumina paired end WGS	NIST	Illumina HiSeq 2500 Rapid SBS	WGS paired end PCR-free	564.56	base pair	UO	UO:0000244	2 x 148	base pair	UO	UO:0000244	1-4X (300X total)	HG003_Illumina paired end WGS_replicate 48	SRX848053	NCBI Sequence Read Archive	SRX848053	http://www.ncbi.nlm.nih.gov/sra/SRX848053	ftp://ftp-trace.ncbi.nlm.nih.gov/giab/ftp/data/AshkenazimTrio/HG003_NA24149_father/NIST_HiSeq_HG003_Homogeneity-12389378/HG003_HiSeq300x_fastq/	Ashkenazi Jewish
HG003	Illumina paired end WGS	NIST	Illumina HiSeq 2500 Rapid SBS	WGS paired end PCR-free	564.56	base pair	UO	UO:0000244	2 x 148	base pair	UO	UO:0000244	1-4X (300X total)	HG003_Illumina paired end WGS_replicate 49	SRX848054	NCBI Sequence Read Archive	SRX848054	http://www.ncbi.nlm.nih.gov/sra/SRX848054	ftp://ftp-trace.ncbi.nlm.nih.gov/giab/ftp/data/AshkenazimTrio/HG003_NA24149_father/NIST_HiSeq_HG003_Homogeneity-12389378/HG003_HiSeq300x_fastq/	Ashkenazi Jewish
HG003	Illumina paired end WGS	NIST	Illumina HiSeq 2500 Rapid SBS	WGS paired end PCR-free	564.56	base pair	UO	UO:0000244	2 x 148	base pair	UO	UO:0000244	1-4X (300X total)	HG003_Illumina paired end WGS_replicate 50	SRX848055	NCBI Sequence Read Archive	SRX848055	http://www.ncbi.nlm.nih.gov/sra/SRX848055	ftp://ftp-trace.ncbi.nlm.nih.gov/giab/ftp/data/AshkenazimTrio/HG003_NA24149_father/NIST_HiSeq_HG003_Homogeneity-12389378/HG003_HiSeq300x_fastq/	Ashkenazi Jewish
HG003	Illumina paired end WGS	NIST	Illumina HiSeq 2500 Rapid SBS	WGS paired end PCR-free	564.56	base pair	UO	UO:0000244	2 x 148	base pair	UO	UO:0000244	1-4X (300X total)	HG003_Illumina paired end WGS_replicate 51	SRX848056	NCBI Sequence Read Archive	SRX848056	http://www.ncbi.nlm.nih.gov/sra/SRX848056	ftp://ftp-trace.ncbi.nlm.nih.gov/giab/ftp/data/AshkenazimTrio/HG003_NA24149_father/NIST_HiSeq_HG003_Homogeneity-12389378/HG003_HiSeq300x_fastq/	Ashkenazi Jewish
HG003	Illumina paired end WGS	NIST	Illumina HiSeq 2500 Rapid SBS	WGS paired end PCR-free	564.56	base pair	UO	UO:0000244	2 x 148	base pair	UO	UO:0000244	1-4X (300X total)	HG003_Illumina paired end WGS_replicate 52	SRX848057	NCBI Sequence Read Archive	SRX848057	http://www.ncbi.nlm.nih.gov/sra/SRX848057	ftp://ftp-trace.ncbi.nlm.nih.gov/giab/ftp/data/AshkenazimTrio/HG003_NA24149_father/NIST_HiSeq_HG003_Homogeneity-12389378/HG003_HiSeq300x_fastq/	Ashkenazi Jewish
HG003	Illumina paired end WGS	NIST	Illumina HiSeq 2500 Rapid SBS	WGS paired end PCR-free	564.56	base pair	UO	UO:0000244	2 x 148	base pair	UO	UO:0000244	1-4X (300X total)	HG003_Illumina paired end WGS_replicate 53	SRX848058	NCBI Sequence Read Archive	SRX848058	http://www.ncbi.nlm.nih.gov/sra/SRX848058	ftp://ftp-trace.ncbi.nlm.nih.gov/giab/ftp/data/AshkenazimTrio/HG003_NA24149_father/NIST_HiSeq_HG003_Homogeneity-12389378/HG003_HiSeq300x_fastq/	Ashkenazi Jewish
HG003	Illumina paired end WGS	NIST	Illumina HiSeq 2500 Rapid SBS	WGS paired end PCR-free	564.56	base pair	UO	UO:0000244	2 x 148	base pair	UO	UO:0000244	1-4X (300X total)	HG003_Illumina paired end WGS_replicate 54	SRX848059	NCBI Sequence Read Archive	SRX848059	http://www.ncbi.nlm.nih.gov/sra/SRX848059	ftp://ftp-trace.ncbi.nlm.nih.gov/giab/ftp/data/AshkenazimTrio/HG003_NA24149_father/NIST_HiSeq_HG003_Homogeneity-12389378/HG003_HiSeq300x_fastq/	Ashkenazi Jewish
HG003	Illumina paired end WGS	NIST	Illumina HiSeq 2500 Rapid SBS	WGS paired end PCR-free	564.56	base pair	UO	UO:0000244	2 x 148	base pair	UO	UO:0000244	1-4X (300X total)	HG003_Illumina paired end WGS_replicate 55	SRX848060	NCBI Sequence Read Archive	SRX848060	http://www.ncbi.nlm.nih.gov/sra/SRX848060	ftp://ftp-trace.ncbi.nlm.nih.gov/giab/ftp/data/AshkenazimTrio/HG003_NA24149_father/NIST_HiSeq_HG003_Homogeneity-12389378/HG003_HiSeq300x_fastq/	Ashkenazi Jewish
HG003	Illumina paired end WGS	NIST	Illumina HiSeq 2500 Rapid SBS	WGS paired end PCR-free	564.56	base pair	UO	UO:0000244	2 x 148	base pair	UO	UO:0000244	1-4X (300X total)	HG003_Illumina paired end WGS_replicate 56	SRX848061	NCBI Sequence Read Archive	SRX848061	http://www.ncbi.nlm.nih.gov/sra/SRX848061	ftp://ftp-trace.ncbi.nlm.nih.gov/giab/ftp/data/AshkenazimTrio/HG003_NA24149_father/NIST_HiSeq_HG003_Homogeneity-12389378/HG003_HiSeq300x_fastq/	Ashkenazi Jewish
HG003	Illumina paired end WGS	NIST	Illumina HiSeq 2500 Rapid SBS	WGS paired end PCR-free	564.56	base pair	UO	UO:0000244	2 x 148	base pair	UO	UO:0000244	1-4X (300X total)	HG003_Illumina paired end WGS_replicate 57	SRX848062	NCBI Sequence Read Archive	SRX848062	http://www.ncbi.nlm.nih.gov/sra/SRX848062	ftp://ftp-trace.ncbi.nlm.nih.gov/giab/ftp/data/AshkenazimTrio/HG003_NA24149_father/NIST_HiSeq_HG003_Homogeneity-12389378/HG003_HiSeq300x_fastq/	Ashkenazi Jewish
HG003	Illumina paired end WGS	NIST	Illumina HiSeq 2500 Rapid SBS	WGS paired end PCR-free	564.56	base pair	UO	UO:0000244	2 x 148	base pair	UO	UO:0000244	1-4X (300X total)	HG003_Illumina paired end WGS_replicate 58	SRX848063	NCBI Sequence Read Archive	SRX848063	http://www.ncbi.nlm.nih.gov/sra/SRX848063	ftp://ftp-trace.ncbi.nlm.nih.gov/giab/ftp/data/AshkenazimTrio/HG003_NA24149_father/NIST_HiSeq_HG003_Homogeneity-12389378/HG003_HiSeq300x_fastq/	Ashkenazi Jewish
HG003	Illumina paired end WGS	NIST	Illumina HiSeq 2500 Rapid SBS	WGS paired end PCR-free	564.56	base pair	UO	UO:0000244	2 x 148	base pair	UO	UO:0000244	1-4X (300X total)	HG003_Illumina paired end WGS_replicate 59	SRX848064	NCBI Sequence Read Archive	SRX848064	http://www.ncbi.nlm.nih.gov/sra/SRX848064	ftp://ftp-trace.ncbi.nlm.nih.gov/giab/ftp/data/AshkenazimTrio/HG003_NA24149_father/NIST_HiSeq_HG003_Homogeneity-12389378/HG003_HiSeq300x_fastq/	Ashkenazi Jewish
HG003	Illumina paired end WGS	NIST	Illumina HiSeq 2500 Rapid SBS	WGS paired end PCR-free	564.56	base pair	UO	UO:0000244	2 x 148	base pair	UO	UO:0000244	1-4X (300X total)	HG003_Illumina paired end WGS_replicate 60	SRX848065	NCBI Sequence Read Archive	SRX848065	http://www.ncbi.nlm.nih.gov/sra/SRX848065	ftp://ftp-trace.ncbi.nlm.nih.gov/giab/ftp/data/AshkenazimTrio/HG003_NA24149_father/NIST_HiSeq_HG003_Homogeneity-12389378/HG003_HiSeq300x_fastq/	Ashkenazi Jewish
HG003	Illumina paired end WGS	NIST	Illumina HiSeq 2500 Rapid SBS	WGS paired end PCR-free	564.56	base pair	UO	UO:0000244	2 x 148	base pair	UO	UO:0000244	1-4X (300X total)	HG003_Illumina paired end WGS_replicate 61	SRX848066	NCBI Sequence Read Archive	SRX848066	http://www.ncbi.nlm.nih.gov/sra/SRX848066	ftp://ftp-trace.ncbi.nlm.nih.gov/giab/ftp/data/AshkenazimTrio/HG003_NA24149_father/NIST_HiSeq_HG003_Homogeneity-12389378/HG003_HiSeq300x_fastq/	Ashkenazi Jewish
HG003	Illumina paired end WGS	NIST	Illumina HiSeq 2500 Rapid SBS	WGS paired end PCR-free	564.56	base pair	UO	UO:0000244	2 x 148	base pair	UO	UO:0000244	1-4X (300X total)	HG003_Illumina paired end WGS_replicate 62	SRX848067	NCBI Sequence Read Archive	SRX848067	http://www.ncbi.nlm.nih.gov/sra/SRX848067	ftp://ftp-trace.ncbi.nlm.nih.gov/giab/ftp/data/AshkenazimTrio/HG003_NA24149_father/NIST_HiSeq_HG003_Homogeneity-12389378/HG003_HiSeq300x_fastq/	Ashkenazi Jewish
HG003	Illumina paired end WGS	NIST	Illumina HiSeq 2500 Rapid SBS	WGS paired end PCR-free	564.56	base pair	UO	UO:0000244	2 x 148	base pair	UO	UO:0000244	1-4X (300X total)	HG003_Illumina paired end WGS_replicate 63	SRX848068	NCBI Sequence Read Archive	SRX848068	http://www.ncbi.nlm.nih.gov/sra/SRX848068	ftp://ftp-trace.ncbi.nlm.nih.gov/giab/ftp/data/AshkenazimTrio/HG003_NA24149_father/NIST_HiSeq_HG003_Homogeneity-12389378/HG003_HiSeq300x_fastq/	Ashkenazi Jewish
HG003	Illumina paired end WGS	NIST	Illumina HiSeq 2500 Rapid SBS	WGS paired end PCR-free	564.56	base pair	UO	UO:0000244	2 x 148	base pair	UO	UO:0000244	1-4X (300X total)	HG003_Illumina paired end WGS_replicate 64	SRX848069	NCBI Sequence Read Archive	SRX848069	http://www.ncbi.nlm.nih.gov/sra/SRX848069	ftp://ftp-trace.ncbi.nlm.nih.gov/giab/ftp/data/AshkenazimTrio/HG003_NA24149_father/NIST_HiSeq_HG003_Homogeneity-12389378/HG003_HiSeq300x_fastq/	Ashkenazi Jewish
HG003	Illumina paired end WGS	NIST	Illumina HiSeq 2500 Rapid SBS	WGS paired end PCR-free	564.56	base pair	UO	UO:0000244	2 x 148	base pair	UO	UO:0000244	1-4X (300X total)	HG003_Illumina paired end WGS_replicate 65	SRX848070	NCBI Sequence Read Archive	SRX848070	http://www.ncbi.nlm.nih.gov/sra/SRX848070	ftp://ftp-trace.ncbi.nlm.nih.gov/giab/ftp/data/AshkenazimTrio/HG003_NA24149_father/NIST_HiSeq_HG003_Homogeneity-12389378/HG003_HiSeq300x_fastq/	Ashkenazi Jewish
HG003	Illumina paired end WGS	NIST	Illumina HiSeq 2500 Rapid SBS	WGS paired end PCR-free	564.56	base pair	UO	UO:0000244	2 x 148	base pair	UO	UO:0000244	1-4X (300X total)	HG003_Illumina paired end WGS_replicate 66	SRX848071	NCBI Sequence Read Archive	SRX848071	http://www.ncbi.nlm.nih.gov/sra/SRX848071	ftp://ftp-trace.ncbi.nlm.nih.gov/giab/ftp/data/AshkenazimTrio/HG003_NA24149_father/NIST_HiSeq_HG003_Homogeneity-12389378/HG003_HiSeq300x_fastq/	Ashkenazi Jewish
HG003	Illumina paired end WGS	NIST	Illumina HiSeq 2500 Rapid SBS	WGS paired end PCR-free	564.56	base pair	UO	UO:0000244	2 x 148	base pair	UO	UO:0000244	1-4X (300X total)	HG003_Illumina paired end WGS_replicate 67	SRX848072	NCBI Sequence Read Archive	SRX848072	http://www.ncbi.nlm.nih.gov/sra/SRX848072	ftp://ftp-trace.ncbi.nlm.nih.gov/giab/ftp/data/AshkenazimTrio/HG003_NA24149_father/NIST_HiSeq_HG003_Homogeneity-12389378/HG003_HiSeq300x_fastq/	Ashkenazi Jewish
HG003	Illumina paired end WGS	NIST	Illumina HiSeq 2500 Rapid SBS	WGS paired end PCR-free	564.56	base pair	UO	UO:0000244	2 x 148	base pair	UO	UO:0000244	1-4X (300X total)	HG003_Illumina paired end WGS_replicate 68	SRX848073	NCBI Sequence Read Archive	SRX848073	http://www.ncbi.nlm.nih.gov/sra/SRX848073	ftp://ftp-trace.ncbi.nlm.nih.gov/giab/ftp/data/AshkenazimTrio/HG003_NA24149_father/NIST_HiSeq_HG003_Homogeneity-12389378/HG003_HiSeq300x_fastq/	Ashkenazi Jewish
HG003	Illumina paired end WGS	NIST	Illumina HiSeq 2500 Rapid SBS	WGS paired end PCR-free	564.56	base pair	UO	UO:0000244	2 x 148	base pair	UO	UO:0000244	1-4X (300X total)	HG003_Illumina paired end WGS_replicate 69	SRX848074	NCBI Sequence Read Archive	SRX848074	http://www.ncbi.nlm.nih.gov/sra/SRX848074	ftp://ftp-trace.ncbi.nlm.nih.gov/giab/ftp/data/AshkenazimTrio/HG003_NA24149_father/NIST_HiSeq_HG003_Homogeneity-12389378/HG003_HiSeq300x_fastq/	Ashkenazi Jewish
HG003	Illumina paired end WGS	NIST	Illumina HiSeq 2500 Rapid SBS	WGS paired end PCR-free	564.56	base pair	UO	UO:0000244	2 x 148	base pair	UO	UO:0000244	1-4X (300X total)	HG003_Illumina paired end WGS_replicate 70	SRX848075	NCBI Sequence Read Archive	SRX848075	http://www.ncbi.nlm.nih.gov/sra/SRX848075	ftp://ftp-trace.ncbi.nlm.nih.gov/giab/ftp/data/AshkenazimTrio/HG003_NA24149_father/NIST_HiSeq_HG003_Homogeneity-12389378/HG003_HiSeq300x_fastq/	Ashkenazi Jewish
HG003	Illumina paired end WGS	NIST	Illumina HiSeq 2500 Rapid SBS	WGS paired end PCR-free	564.56	base pair	UO	UO:0000244	2 x 148	base pair	UO	UO:0000244	1-4X (300X total)	HG003_Illumina paired end WGS_replicate 71	SRX848076	NCBI Sequence Read Archive	SRX848076	http://www.ncbi.nlm.nih.gov/sra/SRX848076	ftp://ftp-trace.ncbi.nlm.nih.gov/giab/ftp/data/AshkenazimTrio/HG003_NA24149_father/NIST_HiSeq_HG003_Homogeneity-12389378/HG003_HiSeq300x_fastq/	Ashkenazi Jewish
HG003	Illumina paired end WGS	NIST	Illumina HiSeq 2500 Rapid SBS	WGS paired end PCR-free	564.56	base pair	UO	UO:0000244	2 x 148	base pair	UO	UO:0000244	1-4X (300X total)	HG003_Illumina paired end WGS_replicate 72	SRX848077	NCBI Sequence Read Archive	SRX848077	http://www.ncbi.nlm.nih.gov/sra/SRX848077	ftp://ftp-trace.ncbi.nlm.nih.gov/giab/ftp/data/AshkenazimTrio/HG003_NA24149_father/NIST_HiSeq_HG003_Homogeneity-12389378/HG003_HiSeq300x_fastq/	Ashkenazi Jewish
HG003	Illumina paired end WGS	NIST	Illumina HiSeq 2500 Rapid SBS	WGS paired end PCR-free	564.56	base pair	UO	UO:0000244	2 x 148	base pair	UO	UO:0000244	1-4X (300X total)	HG003_Illumina paired end WGS_replicate 73	SRX848078	NCBI Sequence Read Archive	SRX848078	http://www.ncbi.nlm.nih.gov/sra/SRX848078	ftp://ftp-trace.ncbi.nlm.nih.gov/giab/ftp/data/AshkenazimTrio/HG003_NA24149_father/NIST_HiSeq_HG003_Homogeneity-12389378/HG003_HiSeq300x_fastq/	Ashkenazi Jewish
HG003	Illumina paired end WGS	NIST	Illumina HiSeq 2500 Rapid SBS	WGS paired end PCR-free	564.56	base pair	UO	UO:0000244	2 x 148	base pair	UO	UO:0000244	1-4X (300X total)	HG003_Illumina paired end WGS_replicate 74	SRX848079	NCBI Sequence Read Archive	SRX848079	http://www.ncbi.nlm.nih.gov/sra/SRX848079	ftp://ftp-trace.ncbi.nlm.nih.gov/giab/ftp/data/AshkenazimTrio/HG003_NA24149_father/NIST_HiSeq_HG003_Homogeneity-12389378/HG003_HiSeq300x_fastq/	Ashkenazi Jewish
HG003	Illumina paired end WGS	NIST	Illumina HiSeq 2500 Rapid SBS	WGS paired end PCR-free	564.56	base pair	UO	UO:0000244	2 x 148	base pair	UO	UO:0000244	1-4X (300X total)	HG003_Illumina paired end WGS_replicate 75	SRX848080	NCBI Sequence Read Archive	SRX848080	http://www.ncbi.nlm.nih.gov/sra/SRX848080	ftp://ftp-trace.ncbi.nlm.nih.gov/giab/ftp/data/AshkenazimTrio/HG003_NA24149_father/NIST_HiSeq_HG003_Homogeneity-12389378/HG003_HiSeq300x_fastq/	Ashkenazi Jewish
HG003	Illumina paired end WGS	NIST	Illumina HiSeq 2500 Rapid SBS	WGS paired end PCR-free	564.56	base pair	UO	UO:0000244	2 x 148	base pair	UO	UO:0000244	1-4X (300X total)	HG003_Illumina paired end WGS_replicate 76	SRX848081	NCBI Sequence Read Archive	SRX848081	http://www.ncbi.nlm.nih.gov/sra/SRX848081	ftp://ftp-trace.ncbi.nlm.nih.gov/giab/ftp/data/AshkenazimTrio/HG003_NA24149_father/NIST_HiSeq_HG003_Homogeneity-12389378/HG003_HiSeq300x_fastq/	Ashkenazi Jewish
HG003	Illumina paired end WGS	NIST	Illumina HiSeq 2500 Rapid SBS	WGS paired end PCR-free	564.56	base pair	UO	UO:0000244	2 x 148	base pair	UO	UO:0000244	1-4X (300X total)	HG003_Illumina paired end WGS_replicate 77	SRX848082	NCBI Sequence Read Archive	SRX848082	http://www.ncbi.nlm.nih.gov/sra/SRX848082	ftp://ftp-trace.ncbi.nlm.nih.gov/giab/ftp/data/AshkenazimTrio/HG003_NA24149_father/NIST_HiSeq_HG003_Homogeneity-12389378/HG003_HiSeq300x_fastq/	Ashkenazi Jewish
HG003	Illumina paired end WGS	NIST	Illumina HiSeq 2500 Rapid SBS	WGS paired end PCR-free	564.56	base pair	UO	UO:0000244	2 x 148	base pair	UO	UO:0000244	1-4X (300X total)	HG003_Illumina paired end WGS_replicate 78	SRX848083	NCBI Sequence Read Archive	SRX848083	http://www.ncbi.nlm.nih.gov/sra/SRX848083	ftp://ftp-trace.ncbi.nlm.nih.gov/giab/ftp/data/AshkenazimTrio/HG003_NA24149_father/NIST_HiSeq_HG003_Homogeneity-12389378/HG003_HiSeq300x_fastq/	Ashkenazi Jewish
HG003	Illumina paired end WGS	NIST	Illumina HiSeq 2500 Rapid SBS	WGS paired end PCR-free	564.56	base pair	UO	UO:0000244	2 x 148	base pair	UO	UO:0000244	1-4X (300X total)	HG003_Illumina paired end WGS_replicate 79	SRX848084	NCBI Sequence Read Archive	SRX848084	http://www.ncbi.nlm.nih.gov/sra/SRX848084	ftp://ftp-trace.ncbi.nlm.nih.gov/giab/ftp/data/AshkenazimTrio/HG003_NA24149_father/NIST_HiSeq_HG003_Homogeneity-12389378/HG003_HiSeq300x_fastq/	Ashkenazi Jewish
HG003	Illumina paired end WGS	NIST	Illumina HiSeq 2500 Rapid SBS	WGS paired end PCR-free	564.56	base pair	UO	UO:0000244	2 x 148	base pair	UO	UO:0000244	1-4X (300X total)	HG003_Illumina paired end WGS_replicate 80	SRX848085	NCBI Sequence Read Archive	SRX848085	http://www.ncbi.nlm.nih.gov/sra/SRX848085	ftp://ftp-trace.ncbi.nlm.nih.gov/giab/ftp/data/AshkenazimTrio/HG003_NA24149_father/NIST_HiSeq_HG003_Homogeneity-12389378/HG003_HiSeq300x_fastq/	Ashkenazi Jewish
HG003	Illumina paired end WGS	NIST	Illumina HiSeq 2500 Rapid SBS	WGS paired end PCR-free	564.56	base pair	UO	UO:0000244	2 x 148	base pair	UO	UO:0000244	1-4X (300X total)	HG003_Illumina paired end WGS_replicate 81	SRX848086	NCBI Sequence Read Archive	SRX848086	http://www.ncbi.nlm.nih.gov/sra/SRX848086	ftp://ftp-trace.ncbi.nlm.nih.gov/giab/ftp/data/AshkenazimTrio/HG003_NA24149_father/NIST_HiSeq_HG003_Homogeneity-12389378/HG003_HiSeq300x_fastq/	Ashkenazi Jewish
HG003	Illumina paired end WGS	NIST	Illumina HiSeq 2500 Rapid SBS	WGS paired end PCR-free	564.56	base pair	UO	UO:0000244	2 x 148	base pair	UO	UO:0000244	1-4X (300X total)	HG003_Illumina paired end WGS_replicate 82	SRX848087	NCBI Sequence Read Archive	SRX848087	http://www.ncbi.nlm.nih.gov/sra/SRX848087	ftp://ftp-trace.ncbi.nlm.nih.gov/giab/ftp/data/AshkenazimTrio/HG003_NA24149_father/NIST_HiSeq_HG003_Homogeneity-12389378/HG003_HiSeq300x_fastq/	Ashkenazi Jewish
HG003	Illumina paired end WGS	NIST	Illumina HiSeq 2500 Rapid SBS	WGS paired end PCR-free	564.56	base pair	UO	UO:0000244	2 x 148	base pair	UO	UO:0000244	1-4X (300X total)	HG003_Illumina paired end WGS_replicate 83	SRX848088	NCBI Sequence Read Archive	SRX848088	http://www.ncbi.nlm.nih.gov/sra/SRX848088	ftp://ftp-trace.ncbi.nlm.nih.gov/giab/ftp/data/AshkenazimTrio/HG003_NA24149_father/NIST_HiSeq_HG003_Homogeneity-12389378/HG003_HiSeq300x_fastq/	Ashkenazi Jewish
HG003	Illumina paired end WGS	NIST	Illumina HiSeq 2500 Rapid SBS	WGS paired end PCR-free	564.56	base pair	UO	UO:0000244	2 x 148	base pair	UO	UO:0000244	1-4X (300X total)	HG003_Illumina paired end WGS_replicate 84	SRX848089	NCBI Sequence Read Archive	SRX848089	http://www.ncbi.nlm.nih.gov/sra/SRX848089	ftp://ftp-trace.ncbi.nlm.nih.gov/giab/ftp/data/AshkenazimTrio/HG003_NA24149_father/NIST_HiSeq_HG003_Homogeneity-12389378/HG003_HiSeq300x_fastq/	Ashkenazi Jewish
HG003	Illumina paired end WGS	NIST	Illumina HiSeq 2500 Rapid SBS	WGS paired end PCR-free	564.56	base pair	UO	UO:0000244	2 x 148	base pair	UO	UO:0000244	1-4X (300X total)	HG003_Illumina paired end WGS_replicate 85	SRX848090	NCBI Sequence Read Archive	SRX848090	http://www.ncbi.nlm.nih.gov/sra/SRX848090	ftp://ftp-trace.ncbi.nlm.nih.gov/giab/ftp/data/AshkenazimTrio/HG003_NA24149_father/NIST_HiSeq_HG003_Homogeneity-12389378/HG003_HiSeq300x_fastq/	Ashkenazi Jewish
HG003	Illumina paired end WGS	NIST	Illumina HiSeq 2500 Rapid SBS	WGS paired end PCR-free	564.56	base pair	UO	UO:0000244	2 x 148	base pair	UO	UO:0000244	1-4X (300X total)	HG003_Illumina paired end WGS_replicate 86	SRX848091	NCBI Sequence Read Archive	SRX848091	http://www.ncbi.nlm.nih.gov/sra/SRX848091	ftp://ftp-trace.ncbi.nlm.nih.gov/giab/ftp/data/AshkenazimTrio/HG003_NA24149_father/NIST_HiSeq_HG003_Homogeneity-12389378/HG003_HiSeq300x_fastq/	Ashkenazi Jewish
HG003	Illumina paired end WGS	NIST	Illumina HiSeq 2500 Rapid SBS	WGS paired end PCR-free	564.56	base pair	UO	UO:0000244	2 x 148	base pair	UO	UO:0000244	1-4X (300X total)	HG003_Illumina paired end WGS_replicate 87	SRX848092	NCBI Sequence Read Archive	SRX848092	http://www.ncbi.nlm.nih.gov/sra/SRX848092	ftp://ftp-trace.ncbi.nlm.nih.gov/giab/ftp/data/AshkenazimTrio/HG003_NA24149_father/NIST_HiSeq_HG003_Homogeneity-12389378/HG003_HiSeq300x_fastq/	Ashkenazi Jewish
HG003	Illumina paired end WGS	NIST	Illumina HiSeq 2500 Rapid SBS	WGS paired end PCR-free	564.56	base pair	UO	UO:0000244	2 x 148	base pair	UO	UO:0000244	1-4X (300X total)	HG003_Illumina paired end WGS_replicate 88	SRX848093	NCBI Sequence Read Archive	SRX848093	http://www.ncbi.nlm.nih.gov/sra/SRX848093	ftp://ftp-trace.ncbi.nlm.nih.gov/giab/ftp/data/AshkenazimTrio/HG003_NA24149_father/NIST_HiSeq_HG003_Homogeneity-12389378/HG003_HiSeq300x_fastq/	Ashkenazi Jewish
HG003	Illumina paired end WGS	NIST	Illumina HiSeq 2500 Rapid SBS	WGS paired end PCR-free	564.56	base pair	UO	UO:0000244	2 x 148	base pair	UO	UO:0000244	1-4X (300X total)	HG003_Illumina paired end WGS_replicate 89	SRX848094	NCBI Sequence Read Archive	SRX848094	http://www.ncbi.nlm.nih.gov/sra/SRX848094	ftp://ftp-trace.ncbi.nlm.nih.gov/giab/ftp/data/AshkenazimTrio/HG003_NA24149_father/NIST_HiSeq_HG003_Homogeneity-12389378/HG003_HiSeq300x_fastq/	Ashkenazi Jewish
HG003	Illumina paired end WGS	NIST	Illumina HiSeq 2500 Rapid SBS	WGS paired end PCR-free	564.56	base pair	UO	UO:0000244	2 x 148	base pair	UO	UO:0000244	1-4X (300X total)	HG003_Illumina paired end WGS_replicate 90	SRX848095	NCBI Sequence Read Archive	SRX848095	http://www.ncbi.nlm.nih.gov/sra/SRX848095	ftp://ftp-trace.ncbi.nlm.nih.gov/giab/ftp/data/AshkenazimTrio/HG003_NA24149_father/NIST_HiSeq_HG003_Homogeneity-12389378/HG003_HiSeq300x_fastq/	Ashkenazi Jewish
HG003	Illumina paired end WGS	NIST	Illumina HiSeq 2500 Rapid SBS	WGS paired end PCR-free	564.56	base pair	UO	UO:0000244	2 x 148	base pair	UO	UO:0000244	1-4X (300X total)	HG003_Illumina paired end WGS_replicate 91	SRX848096	NCBI Sequence Read Archive	SRX848096	http://www.ncbi.nlm.nih.gov/sra/SRX848096	ftp://ftp-trace.ncbi.nlm.nih.gov/giab/ftp/data/AshkenazimTrio/HG003_NA24149_father/NIST_HiSeq_HG003_Homogeneity-12389378/HG003_HiSeq300x_fastq/	Ashkenazi Jewish
HG003	Illumina paired end WGS	NIST	Illumina HiSeq 2500 Rapid SBS	WGS paired end PCR-free	564.56	base pair	UO	UO:0000244	2 x 148	base pair	UO	UO:0000244	1-4X (300X total)	HG003_Illumina paired end WGS_replicate 92	SRX848097	NCBI Sequence Read Archive	SRX848097	http://www.ncbi.nlm.nih.gov/sra/SRX848097	ftp://ftp-trace.ncbi.nlm.nih.gov/giab/ftp/data/AshkenazimTrio/HG003_NA24149_father/NIST_HiSeq_HG003_Homogeneity-12389378/HG003_HiSeq300x_fastq/	Ashkenazi Jewish
HG003	Illumina paired end WGS	NIST	Illumina HiSeq 2500 Rapid SBS	WGS paired end PCR-free	564.56	base pair	UO	UO:0000244	2 x 148	base pair	UO	UO:0000244	1-4X (300X total)	HG003_Illumina paired end WGS_replicate 93	SRX848098	NCBI Sequence Read Archive	SRX848098	http://www.ncbi.nlm.nih.gov/sra/SRX848098	ftp://ftp-trace.ncbi.nlm.nih.gov/giab/ftp/data/AshkenazimTrio/HG003_NA24149_father/NIST_HiSeq_HG003_Homogeneity-12389378/HG003_HiSeq300x_fastq/	Ashkenazi Jewish
HG003	Illumina paired end WGS	NIST	Illumina HiSeq 2500 Rapid SBS	WGS paired end PCR-free	564.56	base pair	UO	UO:0000244	2 x 148	base pair	UO	UO:0000244	1-4X (300X total)	HG003_Illumina paired end WGS_replicate 94	SRX848099	NCBI Sequence Read Archive	SRX848099	http://www.ncbi.nlm.nih.gov/sra/SRX848099	ftp://ftp-trace.ncbi.nlm.nih.gov/giab/ftp/data/AshkenazimTrio/HG003_NA24149_father/NIST_HiSeq_HG003_Homogeneity-12389378/HG003_HiSeq300x_fastq/	Ashkenazi Jewish
HG003	Illumina paired end WGS	NIST	Illumina HiSeq 2500 Rapid SBS	WGS paired end PCR-free	564.56	base pair	UO	UO:0000244	2 x 148	base pair	UO	UO:0000244	1-4X (300X total)	HG003_Illumina paired end WGS_replicate 95	SRX848100	NCBI Sequence Read Archive	SRX848100	http://www.ncbi.nlm.nih.gov/sra/SRX848100	ftp://ftp-trace.ncbi.nlm.nih.gov/giab/ftp/data/AshkenazimTrio/HG003_NA24149_father/NIST_HiSeq_HG003_Homogeneity-12389378/HG003_HiSeq300x_fastq/	Ashkenazi Jewish
HG003	Illumina paired end WGS	NIST	Illumina HiSeq 2500 Rapid SBS	WGS paired end PCR-free	564.56	base pair	UO	UO:0000244	2 x 148	base pair	UO	UO:0000244	1-4X (300X total)	HG003_Illumina paired end WGS_replicate 96	SRX848101	NCBI Sequence Read Archive	SRX848101	http://www.ncbi.nlm.nih.gov/sra/SRX848101	ftp://ftp-trace.ncbi.nlm.nih.gov/giab/ftp/data/AshkenazimTrio/HG003_NA24149_father/NIST_HiSeq_HG003_Homogeneity-12389378/HG003_HiSeq300x_fastq/	Ashkenazi Jewish
HG003	Illumina paired end WGS	NIST	Illumina HiSeq 2500 Rapid SBS	WGS paired end PCR-free	564.56	base pair	UO	UO:0000244	2 x 148	base pair	UO	UO:0000244	1-4X (300X total)	HG003_Illumina paired end WGS_replicate 97	SRX848102	NCBI Sequence Read Archive	SRX848102	http://www.ncbi.nlm.nih.gov/sra/SRX848102	ftp://ftp-trace.ncbi.nlm.nih.gov/giab/ftp/data/AshkenazimTrio/HG003_NA24149_father/NIST_HiSeq_HG003_Homogeneity-12389378/HG003_HiSeq300x_fastq/	Ashkenazi Jewish
HG003	Illumina paired end WGS	NIST	Illumina HiSeq 2500 Rapid SBS	WGS paired end PCR-free	564.56	base pair	UO	UO:0000244	2 x 148	base pair	UO	UO:0000244	1-4X (300X total)	HG003_Illumina paired end WGS_replicate 98	SRX848103	NCBI Sequence Read Archive	SRX848103	http://www.ncbi.nlm.nih.gov/sra/SRX848103	ftp://ftp-trace.ncbi.nlm.nih.gov/giab/ftp/data/AshkenazimTrio/HG003_NA24149_father/NIST_HiSeq_HG003_Homogeneity-12389378/HG003_HiSeq300x_fastq/	Ashkenazi Jewish
HG003	Illumina paired end WGS	NIST	Illumina HiSeq 2500 Rapid SBS	WGS paired end PCR-free	564.56	base pair	UO	UO:0000244	2 x 148	base pair	UO	UO:0000244	1-4X (300X total)	HG003_Illumina paired end WGS_replicate 99	SRX848104	NCBI Sequence Read Archive	SRX848104	http://www.ncbi.nlm.nih.gov/sra/SRX848104	ftp://ftp-trace.ncbi.nlm.nih.gov/giab/ftp/data/AshkenazimTrio/HG003_NA24149_father/NIST_HiSeq_HG003_Homogeneity-12389378/HG003_HiSeq300x_fastq/	Ashkenazi Jewish
HG003	Illumina paired end WGS	NIST	Illumina HiSeq 2500 Rapid SBS	WGS paired end PCR-free	564.56	base pair	UO	UO:0000244	2 x 148	base pair	UO	UO:0000244	1-4X (300X total)	HG003_Illumina paired end WGS_replicate 100	SRX848105	NCBI Sequence Read Archive	SRX848105	http://www.ncbi.nlm.nih.gov/sra/SRX848105	ftp://ftp-trace.ncbi.nlm.nih.gov/giab/ftp/data/AshkenazimTrio/HG003_NA24149_father/NIST_HiSeq_HG003_Homogeneity-12389378/HG003_HiSeq300x_fastq/	Ashkenazi Jewish
HG003	Illumina paired end WGS	NIST	Illumina HiSeq 2500 Rapid SBS	WGS paired end PCR-free	564.56	base pair	UO	UO:0000244	2 x 148	base pair	UO	UO:0000244	1-4X (300X total)	HG003_Illumina paired end WGS_replicate 101	SRX848106	NCBI Sequence Read Archive	SRX848106	http://www.ncbi.nlm.nih.gov/sra/SRX848106	ftp://ftp-trace.ncbi.nlm.nih.gov/giab/ftp/data/AshkenazimTrio/HG003_NA24149_father/NIST_HiSeq_HG003_Homogeneity-12389378/HG003_HiSeq300x_fastq/	Ashkenazi Jewish
HG003	Illumina paired end WGS	NIST	Illumina HiSeq 2500 Rapid SBS	WGS paired end PCR-free	564.56	base pair	UO	UO:0000244	2 x 148	base pair	UO	UO:0000244	1-4X (300X total)	HG003_Illumina paired end WGS_replicate 102	SRX848107	NCBI Sequence Read Archive	SRX848107	http://www.ncbi.nlm.nih.gov/sra/SRX848107	ftp://ftp-trace.ncbi.nlm.nih.gov/giab/ftp/data/AshkenazimTrio/HG003_NA24149_father/NIST_HiSeq_HG003_Homogeneity-12389378/HG003_HiSeq300x_fastq/	Ashkenazi Jewish
HG003	Illumina paired end WGS	NIST	Illumina HiSeq 2500 Rapid SBS	WGS paired end PCR-free	564.56	base pair	UO	UO:0000244	2 x 148	base pair	UO	UO:0000244	1-4X (300X total)	HG003_Illumina paired end WGS_replicate 103	SRX848108	NCBI Sequence Read Archive	SRX848108	http://www.ncbi.nlm.nih.gov/sra/SRX848108	ftp://ftp-trace.ncbi.nlm.nih.gov/giab/ftp/data/AshkenazimTrio/HG003_NA24149_father/NIST_HiSeq_HG003_Homogeneity-12389378/HG003_HiSeq300x_fastq/	Ashkenazi Jewish
HG003	Illumina paired end WGS	NIST	Illumina HiSeq 2500 Rapid SBS	WGS paired end PCR-free	564.56	base pair	UO	UO:0000244	2 x 148	base pair	UO	UO:0000244	1-4X (300X total)	HG003_Illumina paired end WGS_replicate 104	SRX848109	NCBI Sequence Read Archive	SRX848109	http://www.ncbi.nlm.nih.gov/sra/SRX848109	ftp://ftp-trace.ncbi.nlm.nih.gov/giab/ftp/data/AshkenazimTrio/HG003_NA24149_father/NIST_HiSeq_HG003_Homogeneity-12389378/HG003_HiSeq300x_fastq/	Ashkenazi Jewish
HG003	Illumina paired end WGS	NIST	Illumina HiSeq 2500 Rapid SBS	WGS paired end PCR-free	564.56	base pair	UO	UO:0000244	2 x 148	base pair	UO	UO:0000244	1-4X (300X total)	HG003_Illumina paired end WGS_replicate 105	SRX848110	NCBI Sequence Read Archive	SRX848110	http://www.ncbi.nlm.nih.gov/sra/SRX848110	ftp://ftp-trace.ncbi.nlm.nih.gov/giab/ftp/data/AshkenazimTrio/HG003_NA24149_father/NIST_HiSeq_HG003_Homogeneity-12389378/HG003_HiSeq300x_fastq/	Ashkenazi Jewish
HG003	Illumina paired end WGS	NIST	Illumina HiSeq 2500 Rapid SBS	WGS paired end PCR-free	564.56	base pair	UO	UO:0000244	2 x 148	base pair	UO	UO:0000244	1-4X (300X total)	HG003_Illumina paired end WGS_replicate 106	SRX848111	NCBI Sequence Read Archive	SRX848111	http://www.ncbi.nlm.nih.gov/sra/SRX848111	ftp://ftp-trace.ncbi.nlm.nih.gov/giab/ftp/data/AshkenazimTrio/HG003_NA24149_father/NIST_HiSeq_HG003_Homogeneity-12389378/HG003_HiSeq300x_fastq/	Ashkenazi Jewish
HG003	Illumina paired end WGS	NIST	Illumina HiSeq 2500 Rapid SBS	WGS paired end PCR-free	564.56	base pair	UO	UO:0000244	2 x 148	base pair	UO	UO:0000244	1-4X (300X total)	HG003_Illumina paired end WGS_replicate 107	SRX848112	NCBI Sequence Read Archive	SRX848112	http://www.ncbi.nlm.nih.gov/sra/SRX848112	ftp://ftp-trace.ncbi.nlm.nih.gov/giab/ftp/data/AshkenazimTrio/HG003_NA24149_father/NIST_HiSeq_HG003_Homogeneity-12389378/HG003_HiSeq300x_fastq/	Ashkenazi Jewish
HG003	Illumina paired end WGS	NIST	Illumina HiSeq 2500 Rapid SBS	WGS paired end PCR-free	564.56	base pair	UO	UO:0000244	2 x 148	base pair	UO	UO:0000244	1-4X (300X total)	HG003_Illumina paired end WGS_replicate 108	SRX848113	NCBI Sequence Read Archive	SRX848113	http://www.ncbi.nlm.nih.gov/sra/SRX848113	ftp://ftp-trace.ncbi.nlm.nih.gov/giab/ftp/data/AshkenazimTrio/HG003_NA24149_father/NIST_HiSeq_HG003_Homogeneity-12389378/HG003_HiSeq300x_fastq/	Ashkenazi Jewish
HG003	Illumina paired end WGS	NIST	Illumina HiSeq 2500 Rapid SBS	WGS paired end PCR-free	564.56	base pair	UO	UO:0000244	2 x 148	base pair	UO	UO:0000244	1-4X (300X total)	HG003_Illumina paired end WGS_replicate 109	SRX848114	NCBI Sequence Read Archive	SRX848114	http://www.ncbi.nlm.nih.gov/sra/SRX848114	ftp://ftp-trace.ncbi.nlm.nih.gov/giab/ftp/data/AshkenazimTrio/HG003_NA24149_father/NIST_HiSeq_HG003_Homogeneity-12389378/HG003_HiSeq300x_fastq/	Ashkenazi Jewish
HG003	Illumina paired end WGS	NIST	Illumina HiSeq 2500 Rapid SBS	WGS paired end PCR-free	564.56	base pair	UO	UO:0000244	2 x 148	base pair	UO	UO:0000244	1-4X (300X total)	HG003_Illumina paired end WGS_replicate 110	SRX848115	NCBI Sequence Read Archive	SRX848115	http://www.ncbi.nlm.nih.gov/sra/SRX848115	ftp://ftp-trace.ncbi.nlm.nih.gov/giab/ftp/data/AshkenazimTrio/HG003_NA24149_father/NIST_HiSeq_HG003_Homogeneity-12389378/HG003_HiSeq300x_fastq/	Ashkenazi Jewish
HG003	Illumina paired end WGS	NIST	Illumina HiSeq 2500 Rapid SBS	WGS paired end PCR-free	564.56	base pair	UO	UO:0000244	2 x 148	base pair	UO	UO:0000244	1-4X (300X total)	HG003_Illumina paired end WGS_replicate 111	SRX848116	NCBI Sequence Read Archive	SRX848116	http://www.ncbi.nlm.nih.gov/sra/SRX848116	ftp://ftp-trace.ncbi.nlm.nih.gov/giab/ftp/data/AshkenazimTrio/HG003_NA24149_father/NIST_HiSeq_HG003_Homogeneity-12389378/HG003_HiSeq300x_fastq/	Ashkenazi Jewish
HG003	Illumina paired end WGS	NIST	Illumina HiSeq 2500 Rapid SBS	WGS paired end PCR-free	564.56	base pair	UO	UO:0000244	2 x 148	base pair	UO	UO:0000244	1-4X (300X total)	HG003_Illumina paired end WGS_replicate 112	SRX848117	NCBI Sequence Read Archive	SRX848117	http://www.ncbi.nlm.nih.gov/sra/SRX848117	ftp://ftp-trace.ncbi.nlm.nih.gov/giab/ftp/data/AshkenazimTrio/HG003_NA24149_father/NIST_HiSeq_HG003_Homogeneity-12389378/HG003_HiSeq300x_fastq/	Ashkenazi Jewish
HG003	Illumina paired end WGS	NIST	Illumina HiSeq 2500 Rapid SBS	WGS paired end PCR-free	564.56	base pair	UO	UO:0000244	2 x 148	base pair	UO	UO:0000244	1-4X (300X total)	HG003_Illumina paired end WGS_replicate 113	SRX848118	NCBI Sequence Read Archive	SRX848118	http://www.ncbi.nlm.nih.gov/sra/SRX848118	ftp://ftp-trace.ncbi.nlm.nih.gov/giab/ftp/data/AshkenazimTrio/HG003_NA24149_father/NIST_HiSeq_HG003_Homogeneity-12389378/HG003_HiSeq300x_fastq/	Ashkenazi Jewish
HG003	Illumina paired end WGS	NIST	Illumina HiSeq 2500 Rapid SBS	WGS paired end PCR-free	564.56	base pair	UO	UO:0000244	2 x 148	base pair	UO	UO:0000244	1-4X (300X total)	HG003_Illumina paired end WGS_replicate 114	SRX848119	NCBI Sequence Read Archive	SRX848119	http://www.ncbi.nlm.nih.gov/sra/SRX848119	ftp://ftp-trace.ncbi.nlm.nih.gov/giab/ftp/data/AshkenazimTrio/HG003_NA24149_father/NIST_HiSeq_HG003_Homogeneity-12389378/HG003_HiSeq300x_fastq/	Ashkenazi Jewish
HG003	Illumina paired end WGS	NIST	Illumina HiSeq 2500 Rapid SBS	WGS paired end PCR-free	564.56	base pair	UO	UO:0000244	2 x 148	base pair	UO	UO:0000244	1-4X (300X total)	HG003_Illumina paired end WGS_replicate 115	SRX848120	NCBI Sequence Read Archive	SRX848120	http://www.ncbi.nlm.nih.gov/sra/SRX848120	ftp://ftp-trace.ncbi.nlm.nih.gov/giab/ftp/data/AshkenazimTrio/HG003_NA24149_father/NIST_HiSeq_HG003_Homogeneity-12389378/HG003_HiSeq300x_fastq/	Ashkenazi Jewish
HG003	Illumina paired end WGS	NIST	Illumina HiSeq 2500 Rapid SBS	WGS paired end PCR-free	564.56	base pair	UO	UO:0000244	2 x 148	base pair	UO	UO:0000244	1-4X (300X total)	HG003_Illumina paired end WGS_replicate 116	SRX848121	NCBI Sequence Read Archive	SRX848121	http://www.ncbi.nlm.nih.gov/sra/SRX848121	ftp://ftp-trace.ncbi.nlm.nih.gov/giab/ftp/data/AshkenazimTrio/HG003_NA24149_father/NIST_HiSeq_HG003_Homogeneity-12389378/HG003_HiSeq300x_fastq/	Ashkenazi Jewish
HG003	Illumina paired end WGS	NIST	Illumina HiSeq 2500 Rapid SBS	WGS paired end PCR-free	564.56	base pair	UO	UO:0000244	2 x 148	base pair	UO	UO:0000244	1-4X (300X total)	HG003_Illumina paired end WGS_replicate 117	SRX848122	NCBI Sequence Read Archive	SRX848122	http://www.ncbi.nlm.nih.gov/sra/SRX848122	ftp://ftp-trace.ncbi.nlm.nih.gov/giab/ftp/data/AshkenazimTrio/HG003_NA24149_father/NIST_HiSeq_HG003_Homogeneity-12389378/HG003_HiSeq300x_fastq/	Ashkenazi Jewish
HG003	Illumina paired end WGS	NIST	Illumina HiSeq 2500 Rapid SBS	WGS paired end PCR-free	564.56	base pair	UO	UO:0000244	2 x 148	base pair	UO	UO:0000244	1-4X (300X total)	HG003_Illumina paired end WGS_replicate 118	SRX848123	NCBI Sequence Read Archive	SRX848123	http://www.ncbi.nlm.nih.gov/sra/SRX848123	ftp://ftp-trace.ncbi.nlm.nih.gov/giab/ftp/data/AshkenazimTrio/HG003_NA24149_father/NIST_HiSeq_HG003_Homogeneity-12389378/HG003_HiSeq300x_fastq/	Ashkenazi Jewish
HG003	Illumina paired end WGS	NIST	Illumina HiSeq 2500 Rapid SBS	WGS paired end PCR-free	564.56	base pair	UO	UO:0000244	2 x 148	base pair	UO	UO:0000244	1-4X (300X total)	HG003_Illumina paired end WGS_replicate 119	SRX848124	NCBI Sequence Read Archive	SRX848124	http://www.ncbi.nlm.nih.gov/sra/SRX848124	ftp://ftp-trace.ncbi.nlm.nih.gov/giab/ftp/data/AshkenazimTrio/HG003_NA24149_father/NIST_HiSeq_HG003_Homogeneity-12389378/HG003_HiSeq300x_fastq/	Ashkenazi Jewish
HG003	Illumina paired end WGS	NIST	Illumina HiSeq 2500 Rapid SBS	WGS paired end PCR-free	564.56	base pair	UO	UO:0000244	2 x 148	base pair	UO	UO:0000244	1-4X (300X total)	HG003_Illumina paired end WGS_replicate 120	SRX848125	NCBI Sequence Read Archive	SRX848125	http://www.ncbi.nlm.nih.gov/sra/SRX848125	ftp://ftp-trace.ncbi.nlm.nih.gov/giab/ftp/data/AshkenazimTrio/HG003_NA24149_father/NIST_HiSeq_HG003_Homogeneity-12389378/HG003_HiSeq300x_fastq/	Ashkenazi Jewish
HG003	Illumina paired end WGS	NIST	Illumina HiSeq 2500 Rapid SBS	WGS paired end PCR-free	564.56	base pair	UO	UO:0000244	2 x 148	base pair	UO	UO:0000244	1-4X (300X total)	HG003_Illumina paired end WGS_replicate 121	SRX848126	NCBI Sequence Read Archive	SRX848126	http://www.ncbi.nlm.nih.gov/sra/SRX848126	ftp://ftp-trace.ncbi.nlm.nih.gov/giab/ftp/data/AshkenazimTrio/HG003_NA24149_father/NIST_HiSeq_HG003_Homogeneity-12389378/HG003_HiSeq300x_fastq/	Ashkenazi Jewish
HG003	Illumina paired end WGS	NIST	Illumina HiSeq 2500 Rapid SBS	WGS paired end PCR-free	564.56	base pair	UO	UO:0000244	2 x 148	base pair	UO	UO:0000244	1-4X (300X total)	HG003_Illumina paired end WGS_replicate 122	SRX848127	NCBI Sequence Read Archive	SRX848127	http://www.ncbi.nlm.nih.gov/sra/SRX848127	ftp://ftp-trace.ncbi.nlm.nih.gov/giab/ftp/data/AshkenazimTrio/HG003_NA24149_father/NIST_HiSeq_HG003_Homogeneity-12389378/HG003_HiSeq300x_fastq/	Ashkenazi Jewish
HG003	Illumina paired end WGS	NIST	Illumina HiSeq 2500 Rapid SBS	WGS paired end PCR-free	564.56	base pair	UO	UO:0000244	2 x 148	base pair	UO	UO:0000244	1-4X (300X total)	HG003_Illumina paired end WGS_replicate 123	SRX848128	NCBI Sequence Read Archive	SRX848128	http://www.ncbi.nlm.nih.gov/sra/SRX848128	ftp://ftp-trace.ncbi.nlm.nih.gov/giab/ftp/data/AshkenazimTrio/HG003_NA24149_father/NIST_HiSeq_HG003_Homogeneity-12389378/HG003_HiSeq300x_fastq/	Ashkenazi Jewish
HG003	Illumina paired end WGS	NIST	Illumina HiSeq 2500 Rapid SBS	WGS paired end PCR-free	564.56	base pair	UO	UO:0000244	2 x 148	base pair	UO	UO:0000244	1-4X (300X total)	HG003_Illumina paired end WGS_replicate 124	SRX848129	NCBI Sequence Read Archive	SRX848129	http://www.ncbi.nlm.nih.gov/sra/SRX848129	ftp://ftp-trace.ncbi.nlm.nih.gov/giab/ftp/data/AshkenazimTrio/HG003_NA24149_father/NIST_HiSeq_HG003_Homogeneity-12389378/HG003_HiSeq300x_fastq/	Ashkenazi Jewish
HG003	Illumina paired end WGS	NIST	Illumina HiSeq 2500 Rapid SBS	WGS paired end PCR-free	564.56	base pair	UO	UO:0000244	2 x 148	base pair	UO	UO:0000244	1-4X (300X total)	HG003_Illumina paired end WGS_replicate 125	SRX848130	NCBI Sequence Read Archive	SRX848130	http://www.ncbi.nlm.nih.gov/sra/SRX848130	ftp://ftp-trace.ncbi.nlm.nih.gov/giab/ftp/data/AshkenazimTrio/HG003_NA24149_father/NIST_HiSeq_HG003_Homogeneity-12389378/HG003_HiSeq300x_fastq/	Ashkenazi Jewish
HG003	Illumina paired end WGS	NIST	Illumina HiSeq 2500 Rapid SBS	WGS paired end PCR-free	564.56	base pair	UO	UO:0000244	2 x 148	base pair	UO	UO:0000244	1-4X (300X total)	HG003_Illumina paired end WGS_replicate 126	SRX848131	NCBI Sequence Read Archive	SRX848131	http://www.ncbi.nlm.nih.gov/sra/SRX848131	ftp://ftp-trace.ncbi.nlm.nih.gov/giab/ftp/data/AshkenazimTrio/HG003_NA24149_father/NIST_HiSeq_HG003_Homogeneity-12389378/HG003_HiSeq300x_fastq/	Ashkenazi Jewish
HG003	Illumina paired end WGS	NIST	Illumina HiSeq 2500 Rapid SBS	WGS paired end PCR-free	564.56	base pair	UO	UO:0000244	2 x 148	base pair	UO	UO:0000244	1-4X (300X total)	HG003_Illumina paired end WGS_replicate 127	SRX848132	NCBI Sequence Read Archive	SRX848132	http://www.ncbi.nlm.nih.gov/sra/SRX848132	ftp://ftp-trace.ncbi.nlm.nih.gov/giab/ftp/data/AshkenazimTrio/HG003_NA24149_father/NIST_HiSeq_HG003_Homogeneity-12389378/HG003_HiSeq300x_fastq/	Ashkenazi Jewish
HG003	Illumina paired end WGS	NIST	Illumina HiSeq 2500 Rapid SBS	WGS paired end PCR-free	564.56	base pair	UO	UO:0000244	2 x 148	base pair	UO	UO:0000244	1-4X (300X total)	HG003_Illumina paired end WGS_replicate 128	SRX848133	NCBI Sequence Read Archive	SRX848133	http://www.ncbi.nlm.nih.gov/sra/SRX848133	ftp://ftp-trace.ncbi.nlm.nih.gov/giab/ftp/data/AshkenazimTrio/HG003_NA24149_father/NIST_HiSeq_HG003_Homogeneity-12389378/HG003_HiSeq300x_fastq/	Ashkenazi Jewish
HG003	Illumina paired end WGS	NIST	Illumina HiSeq 2500 Rapid SBS	WGS paired end PCR-free	564.56	base pair	UO	UO:0000244	2 x 148	base pair	UO	UO:0000244	1-4X (300X total)	HG003_Illumina paired end WGS_replicate 129	SRX848134	NCBI Sequence Read Archive	SRX848134	http://www.ncbi.nlm.nih.gov/sra/SRX848134	ftp://ftp-trace.ncbi.nlm.nih.gov/giab/ftp/data/AshkenazimTrio/HG003_NA24149_father/NIST_HiSeq_HG003_Homogeneity-12389378/HG003_HiSeq300x_fastq/	Ashkenazi Jewish
HG003	Illumina paired end WGS	NIST	Illumina HiSeq 2500 Rapid SBS	WGS paired end PCR-free	564.56	base pair	UO	UO:0000244	2 x 148	base pair	UO	UO:0000244	1-4X (300X total)	HG003_Illumina paired end WGS_replicate 130	SRX848135	NCBI Sequence Read Archive	SRX848135	http://www.ncbi.nlm.nih.gov/sra/SRX848135	ftp://ftp-trace.ncbi.nlm.nih.gov/giab/ftp/data/AshkenazimTrio/HG003_NA24149_father/NIST_HiSeq_HG003_Homogeneity-12389378/HG003_HiSeq300x_fastq/	Ashkenazi Jewish
HG003	Illumina paired end WGS	NIST	Illumina HiSeq 2500 Rapid SBS	WGS paired end PCR-free	564.56	base pair	UO	UO:0000244	2 x 148	base pair	UO	UO:0000244	1-4X (300X total)	HG003_Illumina paired end WGS_replicate 131	SRX848136	NCBI Sequence Read Archive	SRX848136	http://www.ncbi.nlm.nih.gov/sra/SRX848136	ftp://ftp-trace.ncbi.nlm.nih.gov/giab/ftp/data/AshkenazimTrio/HG003_NA24149_father/NIST_HiSeq_HG003_Homogeneity-12389378/HG003_HiSeq300x_fastq/	Ashkenazi Jewish
HG003	Illumina paired end WGS	NIST	Illumina HiSeq 2500 Rapid SBS	WGS paired end PCR-free	564.56	base pair	UO	UO:0000244	2 x 148	base pair	UO	UO:0000244	1-4X (300X total)	HG003_Illumina paired end WGS_replicate 132	SRX848137	NCBI Sequence Read Archive	SRX848137	http://www.ncbi.nlm.nih.gov/sra/SRX848137	ftp://ftp-trace.ncbi.nlm.nih.gov/giab/ftp/data/AshkenazimTrio/HG003_NA24149_father/NIST_HiSeq_HG003_Homogeneity-12389378/HG003_HiSeq300x_fastq/	Ashkenazi Jewish
HG003	Illumina paired end WGS	NIST	Illumina HiSeq 2500 Rapid SBS	WGS paired end PCR-free	564.56	base pair	UO	UO:0000244	2 x 148	base pair	UO	UO:0000244	1-4X (300X total)	HG003_Illumina paired end WGS_replicate 133	SRX848138	NCBI Sequence Read Archive	SRX848138	http://www.ncbi.nlm.nih.gov/sra/SRX848138	ftp://ftp-trace.ncbi.nlm.nih.gov/giab/ftp/data/AshkenazimTrio/HG003_NA24149_father/NIST_HiSeq_HG003_Homogeneity-12389378/HG003_HiSeq300x_fastq/	Ashkenazi Jewish
HG003	Illumina paired end WGS	NIST	Illumina HiSeq 2500 Rapid SBS	WGS paired end PCR-free	564.56	base pair	UO	UO:0000244	2 x 148	base pair	UO	UO:0000244	1-4X (300X total)	HG003_Illumina paired end WGS_replicate 134	SRX848139	NCBI Sequence Read Archive	SRX848139	http://www.ncbi.nlm.nih.gov/sra/SRX848139	ftp://ftp-trace.ncbi.nlm.nih.gov/giab/ftp/data/AshkenazimTrio/HG003_NA24149_father/NIST_HiSeq_HG003_Homogeneity-12389378/HG003_HiSeq300x_fastq/	Ashkenazi Jewish
HG003	Illumina paired end WGS	NIST	Illumina HiSeq 2500 Rapid SBS	WGS paired end PCR-free	564.56	base pair	UO	UO:0000244	2 x 148	base pair	UO	UO:0000244	1-4X (300X total)	HG003_Illumina paired end WGS_replicate 135	SRX848140	NCBI Sequence Read Archive	SRX848140	http://www.ncbi.nlm.nih.gov/sra/SRX848140	ftp://ftp-trace.ncbi.nlm.nih.gov/giab/ftp/data/AshkenazimTrio/HG003_NA24149_father/NIST_HiSeq_HG003_Homogeneity-12389378/HG003_HiSeq300x_fastq/	Ashkenazi Jewish
HG003	Illumina paired end WGS	NIST	Illumina HiSeq 2500 Rapid SBS	WGS paired end PCR-free	564.56	base pair	UO	UO:0000244	2 x 148	base pair	UO	UO:0000244	1-4X (300X total)	HG003_Illumina paired end WGS_replicate 136	SRX848141	NCBI Sequence Read Archive	SRX848141	http://www.ncbi.nlm.nih.gov/sra/SRX848141	ftp://ftp-trace.ncbi.nlm.nih.gov/giab/ftp/data/AshkenazimTrio/HG003_NA24149_father/NIST_HiSeq_HG003_Homogeneity-12389378/HG003_HiSeq300x_fastq/	Ashkenazi Jewish
HG003	Illumina paired end WGS	NIST	Illumina HiSeq 2500 Rapid SBS	WGS paired end PCR-free	564.56	base pair	UO	UO:0000244	2 x 148	base pair	UO	UO:0000244	1-4X (300X total)	HG003_Illumina paired end WGS_replicate 137	SRX848142	NCBI Sequence Read Archive	SRX848142	http://www.ncbi.nlm.nih.gov/sra/SRX848142	ftp://ftp-trace.ncbi.nlm.nih.gov/giab/ftp/data/AshkenazimTrio/HG003_NA24149_father/NIST_HiSeq_HG003_Homogeneity-12389378/HG003_HiSeq300x_fastq/	Ashkenazi Jewish
HG003	Illumina paired end WGS	NIST	Illumina HiSeq 2500 Rapid SBS	WGS paired end PCR-free	564.56	base pair	UO	UO:0000244	2 x 148	base pair	UO	UO:0000244	1-4X (300X total)	HG003_Illumina paired end WGS_replicate 138	SRX848143	NCBI Sequence Read Archive	SRX848143	http://www.ncbi.nlm.nih.gov/sra/SRX848143	ftp://ftp-trace.ncbi.nlm.nih.gov/giab/ftp/data/AshkenazimTrio/HG003_NA24149_father/NIST_HiSeq_HG003_Homogeneity-12389378/HG003_HiSeq300x_fastq/	Ashkenazi Jewish
HG003	Illumina paired end WGS	NIST	Illumina HiSeq 2500 Rapid SBS	WGS paired end PCR-free	564.56	base pair	UO	UO:0000244	2 x 148	base pair	UO	UO:0000244	1-4X (300X total)	HG003_Illumina paired end WGS_replicate 139	SRX848144	NCBI Sequence Read Archive	SRX848144	http://www.ncbi.nlm.nih.gov/sra/SRX848144	ftp://ftp-trace.ncbi.nlm.nih.gov/giab/ftp/data/AshkenazimTrio/HG003_NA24149_father/NIST_HiSeq_HG003_Homogeneity-12389378/HG003_HiSeq300x_fastq/	Ashkenazi Jewish
HG003	Illumina paired end WGS	NIST	Illumina HiSeq 2500 Rapid SBS	WGS paired end PCR-free	564.56	base pair	UO	UO:0000244	2 x 148	base pair	UO	UO:0000244	1-4X (300X total)	HG003_Illumina paired end WGS_replicate 140	SRX848145	NCBI Sequence Read Archive	SRX848145	http://www.ncbi.nlm.nih.gov/sra/SRX848145	ftp://ftp-trace.ncbi.nlm.nih.gov/giab/ftp/data/AshkenazimTrio/HG003_NA24149_father/NIST_HiSeq_HG003_Homogeneity-12389378/HG003_HiSeq300x_fastq/	Ashkenazi Jewish
HG003	Illumina paired end WGS	NIST	Illumina HiSeq 2500 Rapid SBS	WGS paired end PCR-free	564.56	base pair	UO	UO:0000244	2 x 148	base pair	UO	UO:0000244	1-4X (300X total)	HG003_Illumina paired end WGS_replicate 141	SRX848146	NCBI Sequence Read Archive	SRX848146	http://www.ncbi.nlm.nih.gov/sra/SRX848146	ftp://ftp-trace.ncbi.nlm.nih.gov/giab/ftp/data/AshkenazimTrio/HG003_NA24149_father/NIST_HiSeq_HG003_Homogeneity-12389378/HG003_HiSeq300x_fastq/	Ashkenazi Jewish
HG003	Illumina paired end WGS	NIST	Illumina HiSeq 2500 Rapid SBS	WGS paired end PCR-free	564.56	base pair	UO	UO:0000244	2 x 148	base pair	UO	UO:0000244	1-4X (300X total)	HG003_Illumina paired end WGS_replicate 142	SRX848147	NCBI Sequence Read Archive	SRX848147	http://www.ncbi.nlm.nih.gov/sra/SRX848147	ftp://ftp-trace.ncbi.nlm.nih.gov/giab/ftp/data/AshkenazimTrio/HG003_NA24149_father/NIST_HiSeq_HG003_Homogeneity-12389378/HG003_HiSeq300x_fastq/	Ashkenazi Jewish
HG003	Illumina paired end WGS	NIST	Illumina HiSeq 2500 Rapid SBS	WGS paired end PCR-free	564.56	base pair	UO	UO:0000244	2 x 148	base pair	UO	UO:0000244	1-4X (300X total)	HG003_Illumina paired end WGS_replicate 143	SRX848148	NCBI Sequence Read Archive	SRX848148	http://www.ncbi.nlm.nih.gov/sra/SRX848148	ftp://ftp-trace.ncbi.nlm.nih.gov/giab/ftp/data/AshkenazimTrio/HG003_NA24149_father/NIST_HiSeq_HG003_Homogeneity-12389378/HG003_HiSeq300x_fastq/	Ashkenazi Jewish
HG003	Illumina paired end WGS	NIST	Illumina HiSeq 2500 Rapid SBS	WGS paired end PCR-free	564.56	base pair	UO	UO:0000244	2 x 148	base pair	UO	UO:0000244	1-4X (300X total)	HG003_Illumina paired end WGS_replicate 144	SRX848149	NCBI Sequence Read Archive	SRX848149	http://www.ncbi.nlm.nih.gov/sra/SRX848149	ftp://ftp-trace.ncbi.nlm.nih.gov/giab/ftp/data/AshkenazimTrio/HG003_NA24149_father/NIST_HiSeq_HG003_Homogeneity-12389378/HG003_HiSeq300x_fastq/	Ashkenazi Jewish
HG003	Illumina paired end WGS	NIST	Illumina HiSeq 2500 Rapid SBS	WGS paired end PCR-free	564.56	base pair	UO	UO:0000244	2 x 148	base pair	UO	UO:0000244	1-4X (300X total)	HG003_Illumina paired end WGS_replicate 145	SRX848150	NCBI Sequence Read Archive	SRX848150	http://www.ncbi.nlm.nih.gov/sra/SRX848150	ftp://ftp-trace.ncbi.nlm.nih.gov/giab/ftp/data/AshkenazimTrio/HG003_NA24149_father/NIST_HiSeq_HG003_Homogeneity-12389378/HG003_HiSeq300x_fastq/	Ashkenazi Jewish
HG003	Illumina paired end WGS	NIST	Illumina HiSeq 2500 Rapid SBS	WGS paired end PCR-free	564.56	base pair	UO	UO:0000244	2 x 148	base pair	UO	UO:0000244	1-4X (300X total)	HG003_Illumina paired end WGS_replicate 146	SRX848151	NCBI Sequence Read Archive	SRX848151	http://www.ncbi.nlm.nih.gov/sra/SRX848151	ftp://ftp-trace.ncbi.nlm.nih.gov/giab/ftp/data/AshkenazimTrio/HG003_NA24149_father/NIST_HiSeq_HG003_Homogeneity-12389378/HG003_HiSeq300x_fastq/	Ashkenazi Jewish
HG003	Illumina paired end WGS	NIST	Illumina HiSeq 2500 Rapid SBS	WGS paired end PCR-free	564.56	base pair	UO	UO:0000244	2 x 148	base pair	UO	UO:0000244	1-4X (300X total)	HG003_Illumina paired end WGS_replicate 147	SRX848152	NCBI Sequence Read Archive	SRX848152	http://www.ncbi.nlm.nih.gov/sra/SRX848152	ftp://ftp-trace.ncbi.nlm.nih.gov/giab/ftp/data/AshkenazimTrio/HG003_NA24149_father/NIST_HiSeq_HG003_Homogeneity-12389378/HG003_HiSeq300x_fastq/	Ashkenazi Jewish
HG003	Illumina paired end WGS	NIST	Illumina HiSeq 2500 Rapid SBS	WGS paired end PCR-free	564.56	base pair	UO	UO:0000244	2 x 148	base pair	UO	UO:0000244	1-4X (300X total)	HG003_Illumina paired end WGS_replicate 148	SRX848153	NCBI Sequence Read Archive	SRX848153	http://www.ncbi.nlm.nih.gov/sra/SRX848153	ftp://ftp-trace.ncbi.nlm.nih.gov/giab/ftp/data/AshkenazimTrio/HG003_NA24149_father/NIST_HiSeq_HG003_Homogeneity-12389378/HG003_HiSeq300x_fastq/	Ashkenazi Jewish
HG003	Illumina paired end WGS	NIST	Illumina HiSeq 2500 Rapid SBS	WGS paired end PCR-free	564.56	base pair	UO	UO:0000244	2 x 148	base pair	UO	UO:0000244	1-4X (300X total)	HG003_Illumina paired end WGS_replicate 149	SRX848154	NCBI Sequence Read Archive	SRX848154	http://www.ncbi.nlm.nih.gov/sra/SRX848154	ftp://ftp-trace.ncbi.nlm.nih.gov/giab/ftp/data/AshkenazimTrio/HG003_NA24149_father/NIST_HiSeq_HG003_Homogeneity-12389378/HG003_HiSeq300x_fastq/	Ashkenazi Jewish
HG003	Illumina paired end WGS	NIST	Illumina HiSeq 2500 Rapid SBS	WGS paired end PCR-free	564.56	base pair	UO	UO:0000244	2 x 148	base pair	UO	UO:0000244	1-4X (300X total)	HG003_Illumina paired end WGS_replicate 150	SRX848155	NCBI Sequence Read Archive	SRX848155	http://www.ncbi.nlm.nih.gov/sra/SRX848155	ftp://ftp-trace.ncbi.nlm.nih.gov/giab/ftp/data/AshkenazimTrio/HG003_NA24149_father/NIST_HiSeq_HG003_Homogeneity-12389378/HG003_HiSeq300x_fastq/	Ashkenazi Jewish
HG003	Illumina paired end WGS	NIST	Illumina HiSeq 2500 Rapid SBS	WGS paired end PCR-free	564.56	base pair	UO	UO:0000244	2 x 148	base pair	UO	UO:0000244	1-4X (300X total)	HG003_Illumina paired end WGS_replicate 151	SRX848156	NCBI Sequence Read Archive	SRX848156	http://www.ncbi.nlm.nih.gov/sra/SRX848156	ftp://ftp-trace.ncbi.nlm.nih.gov/giab/ftp/data/AshkenazimTrio/HG003_NA24149_father/NIST_HiSeq_HG003_Homogeneity-12389378/HG003_HiSeq300x_fastq/	Ashkenazi Jewish
HG003	Illumina paired end WGS	NIST	Illumina HiSeq 2500 Rapid SBS	WGS paired end PCR-free	564.56	base pair	UO	UO:0000244	2 x 148	base pair	UO	UO:0000244	1-4X (300X total)	HG003_Illumina paired end WGS_replicate 152	SRX848157	NCBI Sequence Read Archive	SRX848157	http://www.ncbi.nlm.nih.gov/sra/SRX848157	ftp://ftp-trace.ncbi.nlm.nih.gov/giab/ftp/data/AshkenazimTrio/HG003_NA24149_father/NIST_HiSeq_HG003_Homogeneity-12389378/HG003_HiSeq300x_fastq/	Ashkenazi Jewish
HG003	Illumina paired end WGS	NIST	Illumina HiSeq 2500 Rapid SBS	WGS paired end PCR-free	564.56	base pair	UO	UO:0000244	2 x 148	base pair	UO	UO:0000244	1-4X (300X total)	HG003_Illumina paired end WGS_replicate 153	SRX848158	NCBI Sequence Read Archive	SRX848158	http://www.ncbi.nlm.nih.gov/sra/SRX848158	ftp://ftp-trace.ncbi.nlm.nih.gov/giab/ftp/data/AshkenazimTrio/HG003_NA24149_father/NIST_HiSeq_HG003_Homogeneity-12389378/HG003_HiSeq300x_fastq/	Ashkenazi Jewish
HG003	Illumina paired end WGS	NIST	Illumina HiSeq 2500 Rapid SBS	WGS paired end PCR-free	564.56	base pair	UO	UO:0000244	2 x 148	base pair	UO	UO:0000244	1-4X (300X total)	HG003_Illumina paired end WGS_replicate 154	SRX848159	NCBI Sequence Read Archive	SRX848159	http://www.ncbi.nlm.nih.gov/sra/SRX848159	ftp://ftp-trace.ncbi.nlm.nih.gov/giab/ftp/data/AshkenazimTrio/HG003_NA24149_father/NIST_HiSeq_HG003_Homogeneity-12389378/HG003_HiSeq300x_fastq/	Ashkenazi Jewish
HG003	Illumina paired end WGS	NIST	Illumina HiSeq 2500 Rapid SBS	WGS paired end PCR-free	564.56	base pair	UO	UO:0000244	2 x 148	base pair	UO	UO:0000244	1-4X (300X total)	HG003_Illumina paired end WGS_replicate 155	SRX848160	NCBI Sequence Read Archive	SRX848160	http://www.ncbi.nlm.nih.gov/sra/SRX848160	ftp://ftp-trace.ncbi.nlm.nih.gov/giab/ftp/data/AshkenazimTrio/HG003_NA24149_father/NIST_HiSeq_HG003_Homogeneity-12389378/HG003_HiSeq300x_fastq/	Ashkenazi Jewish
HG003	Illumina paired end WGS	NIST	Illumina HiSeq 2500 Rapid SBS	WGS paired end PCR-free	564.56	base pair	UO	UO:0000244	2 x 148	base pair	UO	UO:0000244	1-4X (300X total)	HG003_Illumina paired end WGS_replicate 156	SRX848161	NCBI Sequence Read Archive	SRX848161	http://www.ncbi.nlm.nih.gov/sra/SRX848161	ftp://ftp-trace.ncbi.nlm.nih.gov/giab/ftp/data/AshkenazimTrio/HG003_NA24149_father/NIST_HiSeq_HG003_Homogeneity-12389378/HG003_HiSeq300x_fastq/	Ashkenazi Jewish
HG003	Illumina paired end WGS	NIST	Illumina HiSeq 2500 Rapid SBS	WGS paired end PCR-free	564.56	base pair	UO	UO:0000244	2 x 148	base pair	UO	UO:0000244	1-4X (300X total)	HG003_Illumina paired end WGS_replicate 157	SRX848162	NCBI Sequence Read Archive	SRX848162	http://www.ncbi.nlm.nih.gov/sra/SRX848162	ftp://ftp-trace.ncbi.nlm.nih.gov/giab/ftp/data/AshkenazimTrio/HG003_NA24149_father/NIST_HiSeq_HG003_Homogeneity-12389378/HG003_HiSeq300x_fastq/	Ashkenazi Jewish
HG003	Illumina paired end WGS	NIST	Illumina HiSeq 2500 Rapid SBS	WGS paired end PCR-free	564.56	base pair	UO	UO:0000244	2 x 148	base pair	UO	UO:0000244	1-4X (300X total)	HG003_Illumina paired end WGS_replicate 158	SRX848163	NCBI Sequence Read Archive	SRX848163	http://www.ncbi.nlm.nih.gov/sra/SRX848163	ftp://ftp-trace.ncbi.nlm.nih.gov/giab/ftp/data/AshkenazimTrio/HG003_NA24149_father/NIST_HiSeq_HG003_Homogeneity-12389378/HG003_HiSeq300x_fastq/	Ashkenazi Jewish
HG003	Illumina paired end WGS	NIST	Illumina HiSeq 2500 Rapid SBS	WGS paired end PCR-free	564.56	base pair	UO	UO:0000244	2 x 148	base pair	UO	UO:0000244	1-4X (300X total)	HG003_Illumina paired end WGS_replicate 159	SRX848164	NCBI Sequence Read Archive	SRX848164	http://www.ncbi.nlm.nih.gov/sra/SRX848164	ftp://ftp-trace.ncbi.nlm.nih.gov/giab/ftp/data/AshkenazimTrio/HG003_NA24149_father/NIST_HiSeq_HG003_Homogeneity-12389378/HG003_HiSeq300x_fastq/	Ashkenazi Jewish
HG003	Illumina paired end WGS	NIST	Illumina HiSeq 2500 Rapid SBS	WGS paired end PCR-free	564.56	base pair	UO	UO:0000244	2 x 148	base pair	UO	UO:0000244	1-4X (300X total)	HG003_Illumina paired end WGS_replicate 160	SRX848165	NCBI Sequence Read Archive	SRX848165	http://www.ncbi.nlm.nih.gov/sra/SRX848165	ftp://ftp-trace.ncbi.nlm.nih.gov/giab/ftp/data/AshkenazimTrio/HG003_NA24149_father/NIST_HiSeq_HG003_Homogeneity-12389378/HG003_HiSeq300x_fastq/	Ashkenazi Jewish
HG003	Illumina paired end WGS	NIST	Illumina HiSeq 2500 Rapid SBS	WGS paired end PCR-free	564.56	base pair	UO	UO:0000244	2 x 148	base pair	UO	UO:0000244	1-4X (300X total)	HG003_Illumina paired end WGS_replicate 161	SRX848166	NCBI Sequence Read Archive	SRX848166	http://www.ncbi.nlm.nih.gov/sra/SRX848166	ftp://ftp-trace.ncbi.nlm.nih.gov/giab/ftp/data/AshkenazimTrio/HG003_NA24149_father/NIST_HiSeq_HG003_Homogeneity-12389378/HG003_HiSeq300x_fastq/	Ashkenazi Jewish
HG003	Illumina paired end WGS	NIST	Illumina HiSeq 2500 Rapid SBS	WGS paired end PCR-free	564.56	base pair	UO	UO:0000244	2 x 148	base pair	UO	UO:0000244	1-4X (300X total)	HG003_Illumina paired end WGS_replicate 162	SRX848167	NCBI Sequence Read Archive	SRX848167	http://www.ncbi.nlm.nih.gov/sra/SRX848167	ftp://ftp-trace.ncbi.nlm.nih.gov/giab/ftp/data/AshkenazimTrio/HG003_NA24149_father/NIST_HiSeq_HG003_Homogeneity-12389378/HG003_HiSeq300x_fastq/	Ashkenazi Jewish
HG003	Illumina paired end WGS	NIST	Illumina HiSeq 2500 Rapid SBS	WGS paired end PCR-free	564.56	base pair	UO	UO:0000244	2 x 148	base pair	UO	UO:0000244	1-4X (300X total)	HG003_Illumina paired end WGS_replicate 163	SRX848168	NCBI Sequence Read Archive	SRX848168	http://www.ncbi.nlm.nih.gov/sra/SRX848168	ftp://ftp-trace.ncbi.nlm.nih.gov/giab/ftp/data/AshkenazimTrio/HG003_NA24149_father/NIST_HiSeq_HG003_Homogeneity-12389378/HG003_HiSeq300x_fastq/	Ashkenazi Jewish
HG003	Illumina paired end WGS	NIST	Illumina HiSeq 2500 Rapid SBS	WGS paired end PCR-free	564.56	base pair	UO	UO:0000244	2 x 148	base pair	UO	UO:0000244	1-4X (300X total)	HG003_Illumina paired end WGS_replicate 164	SRX848169	NCBI Sequence Read Archive	SRX848169	http://www.ncbi.nlm.nih.gov/sra/SRX848169	ftp://ftp-trace.ncbi.nlm.nih.gov/giab/ftp/data/AshkenazimTrio/HG003_NA24149_father/NIST_HiSeq_HG003_Homogeneity-12389378/HG003_HiSeq300x_fastq/	Ashkenazi Jewish
HG003	Illumina paired end WGS	NIST	Illumina HiSeq 2500 Rapid SBS	WGS paired end PCR-free	564.56	base pair	UO	UO:0000244	2 x 148	base pair	UO	UO:0000244	1-4X (300X total)	HG003_Illumina paired end WGS_replicate 165	SRX848170	NCBI Sequence Read Archive	SRX848170	http://www.ncbi.nlm.nih.gov/sra/SRX848170	ftp://ftp-trace.ncbi.nlm.nih.gov/giab/ftp/data/AshkenazimTrio/HG003_NA24149_father/NIST_HiSeq_HG003_Homogeneity-12389378/HG003_HiSeq300x_fastq/	Ashkenazi Jewish
HG003	Illumina paired end WGS	NIST	Illumina HiSeq 2500 Rapid SBS	WGS paired end PCR-free	564.56	base pair	UO	UO:0000244	2 x 148	base pair	UO	UO:0000244	1-4X (300X total)	HG003_Illumina paired end WGS_replicate 166	SRX848171	NCBI Sequence Read Archive	SRX848171	http://www.ncbi.nlm.nih.gov/sra/SRX848171	ftp://ftp-trace.ncbi.nlm.nih.gov/giab/ftp/data/AshkenazimTrio/HG003_NA24149_father/NIST_HiSeq_HG003_Homogeneity-12389378/HG003_HiSeq300x_fastq/	Ashkenazi Jewish
HG003	Illumina paired end WGS	NIST	Illumina HiSeq 2500 Rapid SBS	WGS paired end PCR-free	564.56	base pair	UO	UO:0000244	2 x 148	base pair	UO	UO:0000244	1-4X (300X total)	HG003_Illumina paired end WGS_replicate 167	SRX848172	NCBI Sequence Read Archive	SRX848172	http://www.ncbi.nlm.nih.gov/sra/SRX848172	ftp://ftp-trace.ncbi.nlm.nih.gov/giab/ftp/data/AshkenazimTrio/HG003_NA24149_father/NIST_HiSeq_HG003_Homogeneity-12389378/HG003_HiSeq300x_fastq/	Ashkenazi Jewish
HG003	Illumina paired end WGS	NIST	Illumina HiSeq 2500 Rapid SBS	WGS paired end PCR-free	564.56	base pair	UO	UO:0000244	2 x 148	base pair	UO	UO:0000244	1-4X (300X total)	HG003_Illumina paired end WGS_replicate 168	SRX848173	NCBI Sequence Read Archive	SRX848173	http://www.ncbi.nlm.nih.gov/sra/SRX848173	ftp://ftp-trace.ncbi.nlm.nih.gov/giab/ftp/data/AshkenazimTrio/HG003_NA24149_father/NIST_HiSeq_HG003_Homogeneity-12389378/HG003_HiSeq300x_fastq/	Ashkenazi Jewish
HG004	Illumina paired end WGS	NIST	Illumina HiSeq 2500 Rapid SBS	WGS paired end PCR-free	564.56	base pair	UO	UO:0000244	2 x 148	base pair	UO	UO:0000244	1-4X (300X total)	HG004_Illumina paired end WGS_replicate 1	SRX848174	NCBI Sequence Read Archive	SRX848174	http://www.ncbi.nlm.nih.gov/sra/SRX848174	ftp://ftp-trace.ncbi.nlm.nih.gov/giab/ftp/data/AshkenazimTrio/HG004_NA24143_mother/NIST_HiSeq_HG004_Homogeneity-14572558/HG004_HiSeq300x_fastq/	Ashkenazi Jewish
HG004	Illumina paired end WGS	NIST	Illumina HiSeq 2500 Rapid SBS	WGS paired end PCR-free	564.56	base pair	UO	UO:0000244	2 x 148	base pair	UO	UO:0000244	1-4X (300X total)	HG004_Illumina paired end WGS_replicate 2	SRX848175	NCBI Sequence Read Archive	SRX848175	http://www.ncbi.nlm.nih.gov/sra/SRX848175	ftp://ftp-trace.ncbi.nlm.nih.gov/giab/ftp/data/AshkenazimTrio/HG004_NA24143_mother/NIST_HiSeq_HG004_Homogeneity-14572558/HG004_HiSeq300x_fastq/	Ashkenazi Jewish
HG004	Illumina paired end WGS	NIST	Illumina HiSeq 2500 Rapid SBS	WGS paired end PCR-free	564.56	base pair	UO	UO:0000244	2 x 148	base pair	UO	UO:0000244	1-4X (300X total)	HG004_Illumina paired end WGS_replicate 3	SRX848176	NCBI Sequence Read Archive	SRX848176	http://www.ncbi.nlm.nih.gov/sra/SRX848176	ftp://ftp-trace.ncbi.nlm.nih.gov/giab/ftp/data/AshkenazimTrio/HG004_NA24143_mother/NIST_HiSeq_HG004_Homogeneity-14572558/HG004_HiSeq300x_fastq/	Ashkenazi Jewish
HG004	Illumina paired end WGS	NIST	Illumina HiSeq 2500 Rapid SBS	WGS paired end PCR-free	564.56	base pair	UO	UO:0000244	2 x 148	base pair	UO	UO:0000244	1-4X (300X total)	HG004_Illumina paired end WGS_replicate 4	SRX848177	NCBI Sequence Read Archive	SRX848177	http://www.ncbi.nlm.nih.gov/sra/SRX848177	ftp://ftp-trace.ncbi.nlm.nih.gov/giab/ftp/data/AshkenazimTrio/HG004_NA24143_mother/NIST_HiSeq_HG004_Homogeneity-14572558/HG004_HiSeq300x_fastq/	Ashkenazi Jewish
HG004	Illumina paired end WGS	NIST	Illumina HiSeq 2500 Rapid SBS	WGS paired end PCR-free	564.56	base pair	UO	UO:0000244	2 x 148	base pair	UO	UO:0000244	1-4X (300X total)	HG004_Illumina paired end WGS_replicate 5	SRX848178	NCBI Sequence Read Archive	SRX848178	http://www.ncbi.nlm.nih.gov/sra/SRX848178	ftp://ftp-trace.ncbi.nlm.nih.gov/giab/ftp/data/AshkenazimTrio/HG004_NA24143_mother/NIST_HiSeq_HG004_Homogeneity-14572558/HG004_HiSeq300x_fastq/	Ashkenazi Jewish
HG004	Illumina paired end WGS	NIST	Illumina HiSeq 2500 Rapid SBS	WGS paired end PCR-free	564.56	base pair	UO	UO:0000244	2 x 148	base pair	UO	UO:0000244	1-4X (300X total)	HG004_Illumina paired end WGS_replicate 6	SRX848179	NCBI Sequence Read Archive	SRX848179	http://www.ncbi.nlm.nih.gov/sra/SRX848179	ftp://ftp-trace.ncbi.nlm.nih.gov/giab/ftp/data/AshkenazimTrio/HG004_NA24143_mother/NIST_HiSeq_HG004_Homogeneity-14572558/HG004_HiSeq300x_fastq/	Ashkenazi Jewish
HG004	Illumina paired end WGS	NIST	Illumina HiSeq 2500 Rapid SBS	WGS paired end PCR-free	564.56	base pair	UO	UO:0000244	2 x 148	base pair	UO	UO:0000244	1-4X (300X total)	HG004_Illumina paired end WGS_replicate 7	SRX848180	NCBI Sequence Read Archive	SRX848180	http://www.ncbi.nlm.nih.gov/sra/SRX848180	ftp://ftp-trace.ncbi.nlm.nih.gov/giab/ftp/data/AshkenazimTrio/HG004_NA24143_mother/NIST_HiSeq_HG004_Homogeneity-14572558/HG004_HiSeq300x_fastq/	Ashkenazi Jewish
HG004	Illumina paired end WGS	NIST	Illumina HiSeq 2500 Rapid SBS	WGS paired end PCR-free	564.56	base pair	UO	UO:0000244	2 x 148	base pair	UO	UO:0000244	1-4X (300X total)	HG004_Illumina paired end WGS_replicate 8	SRX848181	NCBI Sequence Read Archive	SRX848181	http://www.ncbi.nlm.nih.gov/sra/SRX848181	ftp://ftp-trace.ncbi.nlm.nih.gov/giab/ftp/data/AshkenazimTrio/HG004_NA24143_mother/NIST_HiSeq_HG004_Homogeneity-14572558/HG004_HiSeq300x_fastq/	Ashkenazi Jewish
HG004	Illumina paired end WGS	NIST	Illumina HiSeq 2500 Rapid SBS	WGS paired end PCR-free	564.56	base pair	UO	UO:0000244	2 x 148	base pair	UO	UO:0000244	1-4X (300X total)	HG004_Illumina paired end WGS_replicate 9	SRX848182	NCBI Sequence Read Archive	SRX848182	http://www.ncbi.nlm.nih.gov/sra/SRX848182	ftp://ftp-trace.ncbi.nlm.nih.gov/giab/ftp/data/AshkenazimTrio/HG004_NA24143_mother/NIST_HiSeq_HG004_Homogeneity-14572558/HG004_HiSeq300x_fastq/	Ashkenazi Jewish
HG004	Illumina paired end WGS	NIST	Illumina HiSeq 2500 Rapid SBS	WGS paired end PCR-free	564.56	base pair	UO	UO:0000244	2 x 148	base pair	UO	UO:0000244	1-4X (300X total)	HG004_Illumina paired end WGS_replicate 10	SRX848183	NCBI Sequence Read Archive	SRX848183	http://www.ncbi.nlm.nih.gov/sra/SRX848183	ftp://ftp-trace.ncbi.nlm.nih.gov/giab/ftp/data/AshkenazimTrio/HG004_NA24143_mother/NIST_HiSeq_HG004_Homogeneity-14572558/HG004_HiSeq300x_fastq/	Ashkenazi Jewish
HG004	Illumina paired end WGS	NIST	Illumina HiSeq 2500 Rapid SBS	WGS paired end PCR-free	564.56	base pair	UO	UO:0000244	2 x 148	base pair	UO	UO:0000244	1-4X (300X total)	HG004_Illumina paired end WGS_replicate 11	SRX848184	NCBI Sequence Read Archive	SRX848184	http://www.ncbi.nlm.nih.gov/sra/SRX848184	ftp://ftp-trace.ncbi.nlm.nih.gov/giab/ftp/data/AshkenazimTrio/HG004_NA24143_mother/NIST_HiSeq_HG004_Homogeneity-14572558/HG004_HiSeq300x_fastq/	Ashkenazi Jewish
HG004	Illumina paired end WGS	NIST	Illumina HiSeq 2500 Rapid SBS	WGS paired end PCR-free	564.56	base pair	UO	UO:0000244	2 x 148	base pair	UO	UO:0000244	1-4X (300X total)	HG004_Illumina paired end WGS_replicate 12	SRX848185	NCBI Sequence Read Archive	SRX848185	http://www.ncbi.nlm.nih.gov/sra/SRX848185	ftp://ftp-trace.ncbi.nlm.nih.gov/giab/ftp/data/AshkenazimTrio/HG004_NA24143_mother/NIST_HiSeq_HG004_Homogeneity-14572558/HG004_HiSeq300x_fastq/	Ashkenazi Jewish
HG004	Illumina paired end WGS	NIST	Illumina HiSeq 2500 Rapid SBS	WGS paired end PCR-free	564.56	base pair	UO	UO:0000244	2 x 148	base pair	UO	UO:0000244	1-4X (300X total)	HG004_Illumina paired end WGS_replicate 13	SRX848186	NCBI Sequence Read Archive	SRX848186	http://www.ncbi.nlm.nih.gov/sra/SRX848186	ftp://ftp-trace.ncbi.nlm.nih.gov/giab/ftp/data/AshkenazimTrio/HG004_NA24143_mother/NIST_HiSeq_HG004_Homogeneity-14572558/HG004_HiSeq300x_fastq/	Ashkenazi Jewish
HG004	Illumina paired end WGS	NIST	Illumina HiSeq 2500 Rapid SBS	WGS paired end PCR-free	564.56	base pair	UO	UO:0000244	2 x 148	base pair	UO	UO:0000244	1-4X (300X total)	HG004_Illumina paired end WGS_replicate 14	SRX848187	NCBI Sequence Read Archive	SRX848187	http://www.ncbi.nlm.nih.gov/sra/SRX848187	ftp://ftp-trace.ncbi.nlm.nih.gov/giab/ftp/data/AshkenazimTrio/HG004_NA24143_mother/NIST_HiSeq_HG004_Homogeneity-14572558/HG004_HiSeq300x_fastq/	Ashkenazi Jewish
HG004	Illumina paired end WGS	NIST	Illumina HiSeq 2500 Rapid SBS	WGS paired end PCR-free	564.56	base pair	UO	UO:0000244	2 x 148	base pair	UO	UO:0000244	1-4X (300X total)	HG004_Illumina paired end WGS_replicate 15	SRX848188	NCBI Sequence Read Archive	SRX848188	http://www.ncbi.nlm.nih.gov/sra/SRX848188	ftp://ftp-trace.ncbi.nlm.nih.gov/giab/ftp/data/AshkenazimTrio/HG004_NA24143_mother/NIST_HiSeq_HG004_Homogeneity-14572558/HG004_HiSeq300x_fastq/	Ashkenazi Jewish
HG004	Illumina paired end WGS	NIST	Illumina HiSeq 2500 Rapid SBS	WGS paired end PCR-free	564.56	base pair	UO	UO:0000244	2 x 148	base pair	UO	UO:0000244	1-4X (300X total)	HG004_Illumina paired end WGS_replicate 16	SRX848189	NCBI Sequence Read Archive	SRX848189	http://www.ncbi.nlm.nih.gov/sra/SRX848189	ftp://ftp-trace.ncbi.nlm.nih.gov/giab/ftp/data/AshkenazimTrio/HG004_NA24143_mother/NIST_HiSeq_HG004_Homogeneity-14572558/HG004_HiSeq300x_fastq/	Ashkenazi Jewish
HG004	Illumina paired end WGS	NIST	Illumina HiSeq 2500 Rapid SBS	WGS paired end PCR-free	564.56	base pair	UO	UO:0000244	2 x 148	base pair	UO	UO:0000244	1-4X (300X total)	HG004_Illumina paired end WGS_replicate 17	SRX848190	NCBI Sequence Read Archive	SRX848190	http://www.ncbi.nlm.nih.gov/sra/SRX848190	ftp://ftp-trace.ncbi.nlm.nih.gov/giab/ftp/data/AshkenazimTrio/HG004_NA24143_mother/NIST_HiSeq_HG004_Homogeneity-14572558/HG004_HiSeq300x_fastq/	Ashkenazi Jewish
HG004	Illumina paired end WGS	NIST	Illumina HiSeq 2500 Rapid SBS	WGS paired end PCR-free	564.56	base pair	UO	UO:0000244	2 x 148	base pair	UO	UO:0000244	1-4X (300X total)	HG004_Illumina paired end WGS_replicate 18	SRX848191	NCBI Sequence Read Archive	SRX848191	http://www.ncbi.nlm.nih.gov/sra/SRX848191	ftp://ftp-trace.ncbi.nlm.nih.gov/giab/ftp/data/AshkenazimTrio/HG004_NA24143_mother/NIST_HiSeq_HG004_Homogeneity-14572558/HG004_HiSeq300x_fastq/	Ashkenazi Jewish
HG004	Illumina paired end WGS	NIST	Illumina HiSeq 2500 Rapid SBS	WGS paired end PCR-free	564.56	base pair	UO	UO:0000244	2 x 148	base pair	UO	UO:0000244	1-4X (300X total)	HG004_Illumina paired end WGS_replicate 19	SRX848192	NCBI Sequence Read Archive	SRX848192	http://www.ncbi.nlm.nih.gov/sra/SRX848192	ftp://ftp-trace.ncbi.nlm.nih.gov/giab/ftp/data/AshkenazimTrio/HG004_NA24143_mother/NIST_HiSeq_HG004_Homogeneity-14572558/HG004_HiSeq300x_fastq/	Ashkenazi Jewish
HG004	Illumina paired end WGS	NIST	Illumina HiSeq 2500 Rapid SBS	WGS paired end PCR-free	564.56	base pair	UO	UO:0000244	2 x 148	base pair	UO	UO:0000244	1-4X (300X total)	HG004_Illumina paired end WGS_replicate 20	SRX848193	NCBI Sequence Read Archive	SRX848193	http://www.ncbi.nlm.nih.gov/sra/SRX848193	ftp://ftp-trace.ncbi.nlm.nih.gov/giab/ftp/data/AshkenazimTrio/HG004_NA24143_mother/NIST_HiSeq_HG004_Homogeneity-14572558/HG004_HiSeq300x_fastq/	Ashkenazi Jewish
HG004	Illumina paired end WGS	NIST	Illumina HiSeq 2500 Rapid SBS	WGS paired end PCR-free	564.56	base pair	UO	UO:0000244	2 x 148	base pair	UO	UO:0000244	1-4X (300X total)	HG004_Illumina paired end WGS_replicate 21	SRX848194	NCBI Sequence Read Archive	SRX848194	http://www.ncbi.nlm.nih.gov/sra/SRX848194	ftp://ftp-trace.ncbi.nlm.nih.gov/giab/ftp/data/AshkenazimTrio/HG004_NA24143_mother/NIST_HiSeq_HG004_Homogeneity-14572558/HG004_HiSeq300x_fastq/	Ashkenazi Jewish
HG004	Illumina paired end WGS	NIST	Illumina HiSeq 2500 Rapid SBS	WGS paired end PCR-free	564.56	base pair	UO	UO:0000244	2 x 148	base pair	UO	UO:0000244	1-4X (300X total)	HG004_Illumina paired end WGS_replicate 22	SRX848195	NCBI Sequence Read Archive	SRX848195	http://www.ncbi.nlm.nih.gov/sra/SRX848195	ftp://ftp-trace.ncbi.nlm.nih.gov/giab/ftp/data/AshkenazimTrio/HG004_NA24143_mother/NIST_HiSeq_HG004_Homogeneity-14572558/HG004_HiSeq300x_fastq/	Ashkenazi Jewish
HG004	Illumina paired end WGS	NIST	Illumina HiSeq 2500 Rapid SBS	WGS paired end PCR-free	564.56	base pair	UO	UO:0000244	2 x 148	base pair	UO	UO:0000244	1-4X (300X total)	HG004_Illumina paired end WGS_replicate 23	SRX848196	NCBI Sequence Read Archive	SRX848196	http://www.ncbi.nlm.nih.gov/sra/SRX848196	ftp://ftp-trace.ncbi.nlm.nih.gov/giab/ftp/data/AshkenazimTrio/HG004_NA24143_mother/NIST_HiSeq_HG004_Homogeneity-14572558/HG004_HiSeq300x_fastq/	Ashkenazi Jewish
HG004	Illumina paired end WGS	NIST	Illumina HiSeq 2500 Rapid SBS	WGS paired end PCR-free	564.56	base pair	UO	UO:0000244	2 x 148	base pair	UO	UO:0000244	1-4X (300X total)	HG004_Illumina paired end WGS_replicate 24	SRX848197	NCBI Sequence Read Archive	SRX848197	http://www.ncbi.nlm.nih.gov/sra/SRX848197	ftp://ftp-trace.ncbi.nlm.nih.gov/giab/ftp/data/AshkenazimTrio/HG004_NA24143_mother/NIST_HiSeq_HG004_Homogeneity-14572558/HG004_HiSeq300x_fastq/	Ashkenazi Jewish
HG004	Illumina paired end WGS	NIST	Illumina HiSeq 2500 Rapid SBS	WGS paired end PCR-free	564.56	base pair	UO	UO:0000244	2 x 148	base pair	UO	UO:0000244	1-4X (300X total)	HG004_Illumina paired end WGS_replicate 25	SRX848198	NCBI Sequence Read Archive	SRX848198	http://www.ncbi.nlm.nih.gov/sra/SRX848198	ftp://ftp-trace.ncbi.nlm.nih.gov/giab/ftp/data/AshkenazimTrio/HG004_NA24143_mother/NIST_HiSeq_HG004_Homogeneity-14572558/HG004_HiSeq300x_fastq/	Ashkenazi Jewish
HG004	Illumina paired end WGS	NIST	Illumina HiSeq 2500 Rapid SBS	WGS paired end PCR-free	564.56	base pair	UO	UO:0000244	2 x 148	base pair	UO	UO:0000244	1-4X (300X total)	HG004_Illumina paired end WGS_replicate 26	SRX848199	NCBI Sequence Read Archive	SRX848199	http://www.ncbi.nlm.nih.gov/sra/SRX848199	ftp://ftp-trace.ncbi.nlm.nih.gov/giab/ftp/data/AshkenazimTrio/HG004_NA24143_mother/NIST_HiSeq_HG004_Homogeneity-14572558/HG004_HiSeq300x_fastq/	Ashkenazi Jewish
HG004	Illumina paired end WGS	NIST	Illumina HiSeq 2500 Rapid SBS	WGS paired end PCR-free	564.56	base pair	UO	UO:0000244	2 x 148	base pair	UO	UO:0000244	1-4X (300X total)	HG004_Illumina paired end WGS_replicate 27	SRX848200	NCBI Sequence Read Archive	SRX848200	http://www.ncbi.nlm.nih.gov/sra/SRX848200	ftp://ftp-trace.ncbi.nlm.nih.gov/giab/ftp/data/AshkenazimTrio/HG004_NA24143_mother/NIST_HiSeq_HG004_Homogeneity-14572558/HG004_HiSeq300x_fastq/	Ashkenazi Jewish
HG004	Illumina paired end WGS	NIST	Illumina HiSeq 2500 Rapid SBS	WGS paired end PCR-free	564.56	base pair	UO	UO:0000244	2 x 148	base pair	UO	UO:0000244	1-4X (300X total)	HG004_Illumina paired end WGS_replicate 28	SRX848201	NCBI Sequence Read Archive	SRX848201	http://www.ncbi.nlm.nih.gov/sra/SRX848201	ftp://ftp-trace.ncbi.nlm.nih.gov/giab/ftp/data/AshkenazimTrio/HG004_NA24143_mother/NIST_HiSeq_HG004_Homogeneity-14572558/HG004_HiSeq300x_fastq/	Ashkenazi Jewish
HG004	Illumina paired end WGS	NIST	Illumina HiSeq 2500 Rapid SBS	WGS paired end PCR-free	564.56	base pair	UO	UO:0000244	2 x 148	base pair	UO	UO:0000244	1-4X (300X total)	HG004_Illumina paired end WGS_replicate 29	SRX848202	NCBI Sequence Read Archive	SRX848202	http://www.ncbi.nlm.nih.gov/sra/SRX848202	ftp://ftp-trace.ncbi.nlm.nih.gov/giab/ftp/data/AshkenazimTrio/HG004_NA24143_mother/NIST_HiSeq_HG004_Homogeneity-14572558/HG004_HiSeq300x_fastq/	Ashkenazi Jewish
HG004	Illumina paired end WGS	NIST	Illumina HiSeq 2500 Rapid SBS	WGS paired end PCR-free	564.56	base pair	UO	UO:0000244	2 x 148	base pair	UO	UO:0000244	1-4X (300X total)	HG004_Illumina paired end WGS_replicate 30	SRX848203	NCBI Sequence Read Archive	SRX848203	http://www.ncbi.nlm.nih.gov/sra/SRX848203	ftp://ftp-trace.ncbi.nlm.nih.gov/giab/ftp/data/AshkenazimTrio/HG004_NA24143_mother/NIST_HiSeq_HG004_Homogeneity-14572558/HG004_HiSeq300x_fastq/	Ashkenazi Jewish
HG004	Illumina paired end WGS	NIST	Illumina HiSeq 2500 Rapid SBS	WGS paired end PCR-free	564.56	base pair	UO	UO:0000244	2 x 148	base pair	UO	UO:0000244	1-4X (300X total)	HG004_Illumina paired end WGS_replicate 31	SRX848204	NCBI Sequence Read Archive	SRX848204	http://www.ncbi.nlm.nih.gov/sra/SRX848204	ftp://ftp-trace.ncbi.nlm.nih.gov/giab/ftp/data/AshkenazimTrio/HG004_NA24143_mother/NIST_HiSeq_HG004_Homogeneity-14572558/HG004_HiSeq300x_fastq/	Ashkenazi Jewish
HG004	Illumina paired end WGS	NIST	Illumina HiSeq 2500 Rapid SBS	WGS paired end PCR-free	564.56	base pair	UO	UO:0000244	2 x 148	base pair	UO	UO:0000244	1-4X (300X total)	HG004_Illumina paired end WGS_replicate 32	SRX848205	NCBI Sequence Read Archive	SRX848205	http://www.ncbi.nlm.nih.gov/sra/SRX848205	ftp://ftp-trace.ncbi.nlm.nih.gov/giab/ftp/data/AshkenazimTrio/HG004_NA24143_mother/NIST_HiSeq_HG004_Homogeneity-14572558/HG004_HiSeq300x_fastq/	Ashkenazi Jewish
HG004	Illumina paired end WGS	NIST	Illumina HiSeq 2500 Rapid SBS	WGS paired end PCR-free	564.56	base pair	UO	UO:0000244	2 x 148	base pair	UO	UO:0000244	1-4X (300X total)	HG004_Illumina paired end WGS_replicate 33	SRX848206	NCBI Sequence Read Archive	SRX848206	http://www.ncbi.nlm.nih.gov/sra/SRX848206	ftp://ftp-trace.ncbi.nlm.nih.gov/giab/ftp/data/AshkenazimTrio/HG004_NA24143_mother/NIST_HiSeq_HG004_Homogeneity-14572558/HG004_HiSeq300x_fastq/	Ashkenazi Jewish
HG004	Illumina paired end WGS	NIST	Illumina HiSeq 2500 Rapid SBS	WGS paired end PCR-free	564.56	base pair	UO	UO:0000244	2 x 148	base pair	UO	UO:0000244	1-4X (300X total)	HG004_Illumina paired end WGS_replicate 34	SRX848207	NCBI Sequence Read Archive	SRX848207	http://www.ncbi.nlm.nih.gov/sra/SRX848207	ftp://ftp-trace.ncbi.nlm.nih.gov/giab/ftp/data/AshkenazimTrio/HG004_NA24143_mother/NIST_HiSeq_HG004_Homogeneity-14572558/HG004_HiSeq300x_fastq/	Ashkenazi Jewish
HG004	Illumina paired end WGS	NIST	Illumina HiSeq 2500 Rapid SBS	WGS paired end PCR-free	564.56	base pair	UO	UO:0000244	2 x 148	base pair	UO	UO:0000244	1-4X (300X total)	HG004_Illumina paired end WGS_replicate 35	SRX848208	NCBI Sequence Read Archive	SRX848208	http://www.ncbi.nlm.nih.gov/sra/SRX848208	ftp://ftp-trace.ncbi.nlm.nih.gov/giab/ftp/data/AshkenazimTrio/HG004_NA24143_mother/NIST_HiSeq_HG004_Homogeneity-14572558/HG004_HiSeq300x_fastq/	Ashkenazi Jewish
HG004	Illumina paired end WGS	NIST	Illumina HiSeq 2500 Rapid SBS	WGS paired end PCR-free	564.56	base pair	UO	UO:0000244	2 x 148	base pair	UO	UO:0000244	1-4X (300X total)	HG004_Illumina paired end WGS_replicate 36	SRX848209	NCBI Sequence Read Archive	SRX848209	http://www.ncbi.nlm.nih.gov/sra/SRX848209	ftp://ftp-trace.ncbi.nlm.nih.gov/giab/ftp/data/AshkenazimTrio/HG004_NA24143_mother/NIST_HiSeq_HG004_Homogeneity-14572558/HG004_HiSeq300x_fastq/	Ashkenazi Jewish
HG004	Illumina paired end WGS	NIST	Illumina HiSeq 2500 Rapid SBS	WGS paired end PCR-free	564.56	base pair	UO	UO:0000244	2 x 148	base pair	UO	UO:0000244	1-4X (300X total)	HG004_Illumina paired end WGS_replicate 37	SRX848210	NCBI Sequence Read Archive	SRX848210	http://www.ncbi.nlm.nih.gov/sra/SRX848210	ftp://ftp-trace.ncbi.nlm.nih.gov/giab/ftp/data/AshkenazimTrio/HG004_NA24143_mother/NIST_HiSeq_HG004_Homogeneity-14572558/HG004_HiSeq300x_fastq/	Ashkenazi Jewish
HG004	Illumina paired end WGS	NIST	Illumina HiSeq 2500 Rapid SBS	WGS paired end PCR-free	564.56	base pair	UO	UO:0000244	2 x 148	base pair	UO	UO:0000244	1-4X (300X total)	HG004_Illumina paired end WGS_replicate 38	SRX848211	NCBI Sequence Read Archive	SRX848211	http://www.ncbi.nlm.nih.gov/sra/SRX848211	ftp://ftp-trace.ncbi.nlm.nih.gov/giab/ftp/data/AshkenazimTrio/HG004_NA24143_mother/NIST_HiSeq_HG004_Homogeneity-14572558/HG004_HiSeq300x_fastq/	Ashkenazi Jewish
HG004	Illumina paired end WGS	NIST	Illumina HiSeq 2500 Rapid SBS	WGS paired end PCR-free	564.56	base pair	UO	UO:0000244	2 x 148	base pair	UO	UO:0000244	1-4X (300X total)	HG004_Illumina paired end WGS_replicate 39	SRX848212	NCBI Sequence Read Archive	SRX848212	http://www.ncbi.nlm.nih.gov/sra/SRX848212	ftp://ftp-trace.ncbi.nlm.nih.gov/giab/ftp/data/AshkenazimTrio/HG004_NA24143_mother/NIST_HiSeq_HG004_Homogeneity-14572558/HG004_HiSeq300x_fastq/	Ashkenazi Jewish
HG004	Illumina paired end WGS	NIST	Illumina HiSeq 2500 Rapid SBS	WGS paired end PCR-free	564.56	base pair	UO	UO:0000244	2 x 148	base pair	UO	UO:0000244	1-4X (300X total)	HG004_Illumina paired end WGS_replicate 40	SRX848213	NCBI Sequence Read Archive	SRX848213	http://www.ncbi.nlm.nih.gov/sra/SRX848213	ftp://ftp-trace.ncbi.nlm.nih.gov/giab/ftp/data/AshkenazimTrio/HG004_NA24143_mother/NIST_HiSeq_HG004_Homogeneity-14572558/HG004_HiSeq300x_fastq/	Ashkenazi Jewish
HG004	Illumina paired end WGS	NIST	Illumina HiSeq 2500 Rapid SBS	WGS paired end PCR-free	564.56	base pair	UO	UO:0000244	2 x 148	base pair	UO	UO:0000244	1-4X (300X total)	HG004_Illumina paired end WGS_replicate 41	SRX848214	NCBI Sequence Read Archive	SRX848214	http://www.ncbi.nlm.nih.gov/sra/SRX848214	ftp://ftp-trace.ncbi.nlm.nih.gov/giab/ftp/data/AshkenazimTrio/HG004_NA24143_mother/NIST_HiSeq_HG004_Homogeneity-14572558/HG004_HiSeq300x_fastq/	Ashkenazi Jewish
HG004	Illumina paired end WGS	NIST	Illumina HiSeq 2500 Rapid SBS	WGS paired end PCR-free	564.56	base pair	UO	UO:0000244	2 x 148	base pair	UO	UO:0000244	1-4X (300X total)	HG004_Illumina paired end WGS_replicate 42	SRX848215	NCBI Sequence Read Archive	SRX848215	http://www.ncbi.nlm.nih.gov/sra/SRX848215	ftp://ftp-trace.ncbi.nlm.nih.gov/giab/ftp/data/AshkenazimTrio/HG004_NA24143_mother/NIST_HiSeq_HG004_Homogeneity-14572558/HG004_HiSeq300x_fastq/	Ashkenazi Jewish
HG004	Illumina paired end WGS	NIST	Illumina HiSeq 2500 Rapid SBS	WGS paired end PCR-free	564.56	base pair	UO	UO:0000244	2 x 148	base pair	UO	UO:0000244	1-4X (300X total)	HG004_Illumina paired end WGS_replicate 43	SRX848216	NCBI Sequence Read Archive	SRX848216	http://www.ncbi.nlm.nih.gov/sra/SRX848216	ftp://ftp-trace.ncbi.nlm.nih.gov/giab/ftp/data/AshkenazimTrio/HG004_NA24143_mother/NIST_HiSeq_HG004_Homogeneity-14572558/HG004_HiSeq300x_fastq/	Ashkenazi Jewish
HG004	Illumina paired end WGS	NIST	Illumina HiSeq 2500 Rapid SBS	WGS paired end PCR-free	564.56	base pair	UO	UO:0000244	2 x 148	base pair	UO	UO:0000244	1-4X (300X total)	HG004_Illumina paired end WGS_replicate 44	SRX848217	NCBI Sequence Read Archive	SRX848217	http://www.ncbi.nlm.nih.gov/sra/SRX848217	ftp://ftp-trace.ncbi.nlm.nih.gov/giab/ftp/data/AshkenazimTrio/HG004_NA24143_mother/NIST_HiSeq_HG004_Homogeneity-14572558/HG004_HiSeq300x_fastq/	Ashkenazi Jewish
HG004	Illumina paired end WGS	NIST	Illumina HiSeq 2500 Rapid SBS	WGS paired end PCR-free	564.56	base pair	UO	UO:0000244	2 x 148	base pair	UO	UO:0000244	1-4X (300X total)	HG004_Illumina paired end WGS_replicate 45	SRX848218	NCBI Sequence Read Archive	SRX848218	http://www.ncbi.nlm.nih.gov/sra/SRX848218	ftp://ftp-trace.ncbi.nlm.nih.gov/giab/ftp/data/AshkenazimTrio/HG004_NA24143_mother/NIST_HiSeq_HG004_Homogeneity-14572558/HG004_HiSeq300x_fastq/	Ashkenazi Jewish
HG004	Illumina paired end WGS	NIST	Illumina HiSeq 2500 Rapid SBS	WGS paired end PCR-free	564.56	base pair	UO	UO:0000244	2 x 148	base pair	UO	UO:0000244	1-4X (300X total)	HG004_Illumina paired end WGS_replicate 46	SRX848219	NCBI Sequence Read Archive	SRX848219	http://www.ncbi.nlm.nih.gov/sra/SRX848219	ftp://ftp-trace.ncbi.nlm.nih.gov/giab/ftp/data/AshkenazimTrio/HG004_NA24143_mother/NIST_HiSeq_HG004_Homogeneity-14572558/HG004_HiSeq300x_fastq/	Ashkenazi Jewish
HG004	Illumina paired end WGS	NIST	Illumina HiSeq 2500 Rapid SBS	WGS paired end PCR-free	564.56	base pair	UO	UO:0000244	2 x 148	base pair	UO	UO:0000244	1-4X (300X total)	HG004_Illumina paired end WGS_replicate 47	SRX848220	NCBI Sequence Read Archive	SRX848220	http://www.ncbi.nlm.nih.gov/sra/SRX848220	ftp://ftp-trace.ncbi.nlm.nih.gov/giab/ftp/data/AshkenazimTrio/HG004_NA24143_mother/NIST_HiSeq_HG004_Homogeneity-14572558/HG004_HiSeq300x_fastq/	Ashkenazi Jewish
HG004	Illumina paired end WGS	NIST	Illumina HiSeq 2500 Rapid SBS	WGS paired end PCR-free	564.56	base pair	UO	UO:0000244	2 x 148	base pair	UO	UO:0000244	1-4X (300X total)	HG004_Illumina paired end WGS_replicate 48	SRX848221	NCBI Sequence Read Archive	SRX848221	http://www.ncbi.nlm.nih.gov/sra/SRX848221	ftp://ftp-trace.ncbi.nlm.nih.gov/giab/ftp/data/AshkenazimTrio/HG004_NA24143_mother/NIST_HiSeq_HG004_Homogeneity-14572558/HG004_HiSeq300x_fastq/	Ashkenazi Jewish
HG004	Illumina paired end WGS	NIST	Illumina HiSeq 2500 Rapid SBS	WGS paired end PCR-free	564.56	base pair	UO	UO:0000244	2 x 148	base pair	UO	UO:0000244	1-4X (300X total)	HG004_Illumina paired end WGS_replicate 49	SRX848222	NCBI Sequence Read Archive	SRX848222	http://www.ncbi.nlm.nih.gov/sra/SRX848222	ftp://ftp-trace.ncbi.nlm.nih.gov/giab/ftp/data/AshkenazimTrio/HG004_NA24143_mother/NIST_HiSeq_HG004_Homogeneity-14572558/HG004_HiSeq300x_fastq/	Ashkenazi Jewish
HG004	Illumina paired end WGS	NIST	Illumina HiSeq 2500 Rapid SBS	WGS paired end PCR-free	564.56	base pair	UO	UO:0000244	2 x 148	base pair	UO	UO:0000244	1-4X (300X total)	HG004_Illumina paired end WGS_replicate 50	SRX848223	NCBI Sequence Read Archive	SRX848223	http://www.ncbi.nlm.nih.gov/sra/SRX848223	ftp://ftp-trace.ncbi.nlm.nih.gov/giab/ftp/data/AshkenazimTrio/HG004_NA24143_mother/NIST_HiSeq_HG004_Homogeneity-14572558/HG004_HiSeq300x_fastq/	Ashkenazi Jewish
HG004	Illumina paired end WGS	NIST	Illumina HiSeq 2500 Rapid SBS	WGS paired end PCR-free	564.56	base pair	UO	UO:0000244	2 x 148	base pair	UO	UO:0000244	1-4X (300X total)	HG004_Illumina paired end WGS_replicate 51	SRX848224	NCBI Sequence Read Archive	SRX848224	http://www.ncbi.nlm.nih.gov/sra/SRX848224	ftp://ftp-trace.ncbi.nlm.nih.gov/giab/ftp/data/AshkenazimTrio/HG004_NA24143_mother/NIST_HiSeq_HG004_Homogeneity-14572558/HG004_HiSeq300x_fastq/	Ashkenazi Jewish
HG004	Illumina paired end WGS	NIST	Illumina HiSeq 2500 Rapid SBS	WGS paired end PCR-free	564.56	base pair	UO	UO:0000244	2 x 148	base pair	UO	UO:0000244	1-4X (300X total)	HG004_Illumina paired end WGS_replicate 52	SRX848225	NCBI Sequence Read Archive	SRX848225	http://www.ncbi.nlm.nih.gov/sra/SRX848225	ftp://ftp-trace.ncbi.nlm.nih.gov/giab/ftp/data/AshkenazimTrio/HG004_NA24143_mother/NIST_HiSeq_HG004_Homogeneity-14572558/HG004_HiSeq300x_fastq/	Ashkenazi Jewish
HG004	Illumina paired end WGS	NIST	Illumina HiSeq 2500 Rapid SBS	WGS paired end PCR-free	564.56	base pair	UO	UO:0000244	2 x 148	base pair	UO	UO:0000244	1-4X (300X total)	HG004_Illumina paired end WGS_replicate 53	SRX848226	NCBI Sequence Read Archive	SRX848226	http://www.ncbi.nlm.nih.gov/sra/SRX848226	ftp://ftp-trace.ncbi.nlm.nih.gov/giab/ftp/data/AshkenazimTrio/HG004_NA24143_mother/NIST_HiSeq_HG004_Homogeneity-14572558/HG004_HiSeq300x_fastq/	Ashkenazi Jewish
HG004	Illumina paired end WGS	NIST	Illumina HiSeq 2500 Rapid SBS	WGS paired end PCR-free	564.56	base pair	UO	UO:0000244	2 x 148	base pair	UO	UO:0000244	1-4X (300X total)	HG004_Illumina paired end WGS_replicate 54	SRX848227	NCBI Sequence Read Archive	SRX848227	http://www.ncbi.nlm.nih.gov/sra/SRX848227	ftp://ftp-trace.ncbi.nlm.nih.gov/giab/ftp/data/AshkenazimTrio/HG004_NA24143_mother/NIST_HiSeq_HG004_Homogeneity-14572558/HG004_HiSeq300x_fastq/	Ashkenazi Jewish
HG004	Illumina paired end WGS	NIST	Illumina HiSeq 2500 Rapid SBS	WGS paired end PCR-free	564.56	base pair	UO	UO:0000244	2 x 148	base pair	UO	UO:0000244	1-4X (300X total)	HG004_Illumina paired end WGS_replicate 55	SRX848228	NCBI Sequence Read Archive	SRX848228	http://www.ncbi.nlm.nih.gov/sra/SRX848228	ftp://ftp-trace.ncbi.nlm.nih.gov/giab/ftp/data/AshkenazimTrio/HG004_NA24143_mother/NIST_HiSeq_HG004_Homogeneity-14572558/HG004_HiSeq300x_fastq/	Ashkenazi Jewish
HG004	Illumina paired end WGS	NIST	Illumina HiSeq 2500 Rapid SBS	WGS paired end PCR-free	564.56	base pair	UO	UO:0000244	2 x 148	base pair	UO	UO:0000244	1-4X (300X total)	HG004_Illumina paired end WGS_replicate 56	SRX848229	NCBI Sequence Read Archive	SRX848229	http://www.ncbi.nlm.nih.gov/sra/SRX848229	ftp://ftp-trace.ncbi.nlm.nih.gov/giab/ftp/data/AshkenazimTrio/HG004_NA24143_mother/NIST_HiSeq_HG004_Homogeneity-14572558/HG004_HiSeq300x_fastq/	Ashkenazi Jewish
HG004	Illumina paired end WGS	NIST	Illumina HiSeq 2500 Rapid SBS	WGS paired end PCR-free	564.56	base pair	UO	UO:0000244	2 x 148	base pair	UO	UO:0000244	1-4X (300X total)	HG004_Illumina paired end WGS_replicate 57	SRX848230	NCBI Sequence Read Archive	SRX848230	http://www.ncbi.nlm.nih.gov/sra/SRX848230	ftp://ftp-trace.ncbi.nlm.nih.gov/giab/ftp/data/AshkenazimTrio/HG004_NA24143_mother/NIST_HiSeq_HG004_Homogeneity-14572558/HG004_HiSeq300x_fastq/	Ashkenazi Jewish
HG004	Illumina paired end WGS	NIST	Illumina HiSeq 2500 Rapid SBS	WGS paired end PCR-free	564.56	base pair	UO	UO:0000244	2 x 148	base pair	UO	UO:0000244	1-4X (300X total)	HG004_Illumina paired end WGS_replicate 58	SRX848231	NCBI Sequence Read Archive	SRX848231	http://www.ncbi.nlm.nih.gov/sra/SRX848231	ftp://ftp-trace.ncbi.nlm.nih.gov/giab/ftp/data/AshkenazimTrio/HG004_NA24143_mother/NIST_HiSeq_HG004_Homogeneity-14572558/HG004_HiSeq300x_fastq/	Ashkenazi Jewish
HG004	Illumina paired end WGS	NIST	Illumina HiSeq 2500 Rapid SBS	WGS paired end PCR-free	564.56	base pair	UO	UO:0000244	2 x 148	base pair	UO	UO:0000244	1-4X (300X total)	HG004_Illumina paired end WGS_replicate 59	SRX848232	NCBI Sequence Read Archive	SRX848232	http://www.ncbi.nlm.nih.gov/sra/SRX848232	ftp://ftp-trace.ncbi.nlm.nih.gov/giab/ftp/data/AshkenazimTrio/HG004_NA24143_mother/NIST_HiSeq_HG004_Homogeneity-14572558/HG004_HiSeq300x_fastq/	Ashkenazi Jewish
HG004	Illumina paired end WGS	NIST	Illumina HiSeq 2500 Rapid SBS	WGS paired end PCR-free	564.56	base pair	UO	UO:0000244	2 x 148	base pair	UO	UO:0000244	1-4X (300X total)	HG004_Illumina paired end WGS_replicate 60	SRX848233	NCBI Sequence Read Archive	SRX848233	http://www.ncbi.nlm.nih.gov/sra/SRX848233	ftp://ftp-trace.ncbi.nlm.nih.gov/giab/ftp/data/AshkenazimTrio/HG004_NA24143_mother/NIST_HiSeq_HG004_Homogeneity-14572558/HG004_HiSeq300x_fastq/	Ashkenazi Jewish
HG004	Illumina paired end WGS	NIST	Illumina HiSeq 2500 Rapid SBS	WGS paired end PCR-free	564.56	base pair	UO	UO:0000244	2 x 148	base pair	UO	UO:0000244	1-4X (300X total)	HG004_Illumina paired end WGS_replicate 61	SRX848234	NCBI Sequence Read Archive	SRX848234	http://www.ncbi.nlm.nih.gov/sra/SRX848234	ftp://ftp-trace.ncbi.nlm.nih.gov/giab/ftp/data/AshkenazimTrio/HG004_NA24143_mother/NIST_HiSeq_HG004_Homogeneity-14572558/HG004_HiSeq300x_fastq/	Ashkenazi Jewish
HG004	Illumina paired end WGS	NIST	Illumina HiSeq 2500 Rapid SBS	WGS paired end PCR-free	564.56	base pair	UO	UO:0000244	2 x 148	base pair	UO	UO:0000244	1-4X (300X total)	HG004_Illumina paired end WGS_replicate 62	SRX848235	NCBI Sequence Read Archive	SRX848235	http://www.ncbi.nlm.nih.gov/sra/SRX848235	ftp://ftp-trace.ncbi.nlm.nih.gov/giab/ftp/data/AshkenazimTrio/HG004_NA24143_mother/NIST_HiSeq_HG004_Homogeneity-14572558/HG004_HiSeq300x_fastq/	Ashkenazi Jewish
HG004	Illumina paired end WGS	NIST	Illumina HiSeq 2500 Rapid SBS	WGS paired end PCR-free	564.56	base pair	UO	UO:0000244	2 x 148	base pair	UO	UO:0000244	1-4X (300X total)	HG004_Illumina paired end WGS_replicate 63	SRX848236	NCBI Sequence Read Archive	SRX848236	http://www.ncbi.nlm.nih.gov/sra/SRX848236	ftp://ftp-trace.ncbi.nlm.nih.gov/giab/ftp/data/AshkenazimTrio/HG004_NA24143_mother/NIST_HiSeq_HG004_Homogeneity-14572558/HG004_HiSeq300x_fastq/	Ashkenazi Jewish
HG004	Illumina paired end WGS	NIST	Illumina HiSeq 2500 Rapid SBS	WGS paired end PCR-free	564.56	base pair	UO	UO:0000244	2 x 148	base pair	UO	UO:0000244	1-4X (300X total)	HG004_Illumina paired end WGS_replicate 64	SRX848237	NCBI Sequence Read Archive	SRX848237	http://www.ncbi.nlm.nih.gov/sra/SRX848237	ftp://ftp-trace.ncbi.nlm.nih.gov/giab/ftp/data/AshkenazimTrio/HG004_NA24143_mother/NIST_HiSeq_HG004_Homogeneity-14572558/HG004_HiSeq300x_fastq/	Ashkenazi Jewish
HG004	Illumina paired end WGS	NIST	Illumina HiSeq 2500 Rapid SBS	WGS paired end PCR-free	564.56	base pair	UO	UO:0000244	2 x 148	base pair	UO	UO:0000244	1-4X (300X total)	HG004_Illumina paired end WGS_replicate 65	SRX848238	NCBI Sequence Read Archive	SRX848238	http://www.ncbi.nlm.nih.gov/sra/SRX848238	ftp://ftp-trace.ncbi.nlm.nih.gov/giab/ftp/data/AshkenazimTrio/HG004_NA24143_mother/NIST_HiSeq_HG004_Homogeneity-14572558/HG004_HiSeq300x_fastq/	Ashkenazi Jewish
HG004	Illumina paired end WGS	NIST	Illumina HiSeq 2500 Rapid SBS	WGS paired end PCR-free	564.56	base pair	UO	UO:0000244	2 x 148	base pair	UO	UO:0000244	1-4X (300X total)	HG004_Illumina paired end WGS_replicate 66	SRX848239	NCBI Sequence Read Archive	SRX848239	http://www.ncbi.nlm.nih.gov/sra/SRX848239	ftp://ftp-trace.ncbi.nlm.nih.gov/giab/ftp/data/AshkenazimTrio/HG004_NA24143_mother/NIST_HiSeq_HG004_Homogeneity-14572558/HG004_HiSeq300x_fastq/	Ashkenazi Jewish
HG004	Illumina paired end WGS	NIST	Illumina HiSeq 2500 Rapid SBS	WGS paired end PCR-free	564.56	base pair	UO	UO:0000244	2 x 148	base pair	UO	UO:0000244	1-4X (300X total)	HG004_Illumina paired end WGS_replicate 67	SRX848240	NCBI Sequence Read Archive	SRX848240	http://www.ncbi.nlm.nih.gov/sra/SRX848240	ftp://ftp-trace.ncbi.nlm.nih.gov/giab/ftp/data/AshkenazimTrio/HG004_NA24143_mother/NIST_HiSeq_HG004_Homogeneity-14572558/HG004_HiSeq300x_fastq/	Ashkenazi Jewish
HG004	Illumina paired end WGS	NIST	Illumina HiSeq 2500 Rapid SBS	WGS paired end PCR-free	564.56	base pair	UO	UO:0000244	2 x 148	base pair	UO	UO:0000244	1-4X (300X total)	HG004_Illumina paired end WGS_replicate 68	SRX848241	NCBI Sequence Read Archive	SRX848241	http://www.ncbi.nlm.nih.gov/sra/SRX848241	ftp://ftp-trace.ncbi.nlm.nih.gov/giab/ftp/data/AshkenazimTrio/HG004_NA24143_mother/NIST_HiSeq_HG004_Homogeneity-14572558/HG004_HiSeq300x_fastq/	Ashkenazi Jewish
HG004	Illumina paired end WGS	NIST	Illumina HiSeq 2500 Rapid SBS	WGS paired end PCR-free	564.56	base pair	UO	UO:0000244	2 x 148	base pair	UO	UO:0000244	1-4X (300X total)	HG004_Illumina paired end WGS_replicate 69	SRX848242	NCBI Sequence Read Archive	SRX848242	http://www.ncbi.nlm.nih.gov/sra/SRX848242	ftp://ftp-trace.ncbi.nlm.nih.gov/giab/ftp/data/AshkenazimTrio/HG004_NA24143_mother/NIST_HiSeq_HG004_Homogeneity-14572558/HG004_HiSeq300x_fastq/	Ashkenazi Jewish
HG004	Illumina paired end WGS	NIST	Illumina HiSeq 2500 Rapid SBS	WGS paired end PCR-free	564.56	base pair	UO	UO:0000244	2 x 148	base pair	UO	UO:0000244	1-4X (300X total)	HG004_Illumina paired end WGS_replicate 70	SRX848243	NCBI Sequence Read Archive	SRX848243	http://www.ncbi.nlm.nih.gov/sra/SRX848243	ftp://ftp-trace.ncbi.nlm.nih.gov/giab/ftp/data/AshkenazimTrio/HG004_NA24143_mother/NIST_HiSeq_HG004_Homogeneity-14572558/HG004_HiSeq300x_fastq/	Ashkenazi Jewish
HG004	Illumina paired end WGS	NIST	Illumina HiSeq 2500 Rapid SBS	WGS paired end PCR-free	564.56	base pair	UO	UO:0000244	2 x 148	base pair	UO	UO:0000244	1-4X (300X total)	HG004_Illumina paired end WGS_replicate 71	SRX848244	NCBI Sequence Read Archive	SRX848244	http://www.ncbi.nlm.nih.gov/sra/SRX848244	ftp://ftp-trace.ncbi.nlm.nih.gov/giab/ftp/data/AshkenazimTrio/HG004_NA24143_mother/NIST_HiSeq_HG004_Homogeneity-14572558/HG004_HiSeq300x_fastq/	Ashkenazi Jewish
HG004	Illumina paired end WGS	NIST	Illumina HiSeq 2500 Rapid SBS	WGS paired end PCR-free	564.56	base pair	UO	UO:0000244	2 x 148	base pair	UO	UO:0000244	1-4X (300X total)	HG004_Illumina paired end WGS_replicate 72	SRX848245	NCBI Sequence Read Archive	SRX848245	http://www.ncbi.nlm.nih.gov/sra/SRX848245	ftp://ftp-trace.ncbi.nlm.nih.gov/giab/ftp/data/AshkenazimTrio/HG004_NA24143_mother/NIST_HiSeq_HG004_Homogeneity-14572558/HG004_HiSeq300x_fastq/	Ashkenazi Jewish
HG004	Illumina paired end WGS	NIST	Illumina HiSeq 2500 Rapid SBS	WGS paired end PCR-free	564.56	base pair	UO	UO:0000244	2 x 148	base pair	UO	UO:0000244	1-4X (300X total)	HG004_Illumina paired end WGS_replicate 73	SRX848246	NCBI Sequence Read Archive	SRX848246	http://www.ncbi.nlm.nih.gov/sra/SRX848246	ftp://ftp-trace.ncbi.nlm.nih.gov/giab/ftp/data/AshkenazimTrio/HG004_NA24143_mother/NIST_HiSeq_HG004_Homogeneity-14572558/HG004_HiSeq300x_fastq/	Ashkenazi Jewish
HG004	Illumina paired end WGS	NIST	Illumina HiSeq 2500 Rapid SBS	WGS paired end PCR-free	564.56	base pair	UO	UO:0000244	2 x 148	base pair	UO	UO:0000244	1-4X (300X total)	HG004_Illumina paired end WGS_replicate 74	SRX848247	NCBI Sequence Read Archive	SRX848247	http://www.ncbi.nlm.nih.gov/sra/SRX848247	ftp://ftp-trace.ncbi.nlm.nih.gov/giab/ftp/data/AshkenazimTrio/HG004_NA24143_mother/NIST_HiSeq_HG004_Homogeneity-14572558/HG004_HiSeq300x_fastq/	Ashkenazi Jewish
HG004	Illumina paired end WGS	NIST	Illumina HiSeq 2500 Rapid SBS	WGS paired end PCR-free	564.56	base pair	UO	UO:0000244	2 x 148	base pair	UO	UO:0000244	1-4X (300X total)	HG004_Illumina paired end WGS_replicate 75	SRX848248	NCBI Sequence Read Archive	SRX848248	http://www.ncbi.nlm.nih.gov/sra/SRX848248	ftp://ftp-trace.ncbi.nlm.nih.gov/giab/ftp/data/AshkenazimTrio/HG004_NA24143_mother/NIST_HiSeq_HG004_Homogeneity-14572558/HG004_HiSeq300x_fastq/	Ashkenazi Jewish
HG004	Illumina paired end WGS	NIST	Illumina HiSeq 2500 Rapid SBS	WGS paired end PCR-free	564.56	base pair	UO	UO:0000244	2 x 148	base pair	UO	UO:0000244	1-4X (300X total)	HG004_Illumina paired end WGS_replicate 76	SRX848249	NCBI Sequence Read Archive	SRX848249	http://www.ncbi.nlm.nih.gov/sra/SRX848249	ftp://ftp-trace.ncbi.nlm.nih.gov/giab/ftp/data/AshkenazimTrio/HG004_NA24143_mother/NIST_HiSeq_HG004_Homogeneity-14572558/HG004_HiSeq300x_fastq/	Ashkenazi Jewish
HG004	Illumina paired end WGS	NIST	Illumina HiSeq 2500 Rapid SBS	WGS paired end PCR-free	564.56	base pair	UO	UO:0000244	2 x 148	base pair	UO	UO:0000244	1-4X (300X total)	HG004_Illumina paired end WGS_replicate 77	SRX848250	NCBI Sequence Read Archive	SRX848250	http://www.ncbi.nlm.nih.gov/sra/SRX848250	ftp://ftp-trace.ncbi.nlm.nih.gov/giab/ftp/data/AshkenazimTrio/HG004_NA24143_mother/NIST_HiSeq_HG004_Homogeneity-14572558/HG004_HiSeq300x_fastq/	Ashkenazi Jewish
HG004	Illumina paired end WGS	NIST	Illumina HiSeq 2500 Rapid SBS	WGS paired end PCR-free	564.56	base pair	UO	UO:0000244	2 x 148	base pair	UO	UO:0000244	1-4X (300X total)	HG004_Illumina paired end WGS_replicate 78	SRX848251	NCBI Sequence Read Archive	SRX848251	http://www.ncbi.nlm.nih.gov/sra/SRX848251	ftp://ftp-trace.ncbi.nlm.nih.gov/giab/ftp/data/AshkenazimTrio/HG004_NA24143_mother/NIST_HiSeq_HG004_Homogeneity-14572558/HG004_HiSeq300x_fastq/	Ashkenazi Jewish
HG004	Illumina paired end WGS	NIST	Illumina HiSeq 2500 Rapid SBS	WGS paired end PCR-free	564.56	base pair	UO	UO:0000244	2 x 148	base pair	UO	UO:0000244	1-4X (300X total)	HG004_Illumina paired end WGS_replicate 79	SRX848252	NCBI Sequence Read Archive	SRX848252	http://www.ncbi.nlm.nih.gov/sra/SRX848252	ftp://ftp-trace.ncbi.nlm.nih.gov/giab/ftp/data/AshkenazimTrio/HG004_NA24143_mother/NIST_HiSeq_HG004_Homogeneity-14572558/HG004_HiSeq300x_fastq/	Ashkenazi Jewish
HG004	Illumina paired end WGS	NIST	Illumina HiSeq 2500 Rapid SBS	WGS paired end PCR-free	564.56	base pair	UO	UO:0000244	2 x 148	base pair	UO	UO:0000244	1-4X (300X total)	HG004_Illumina paired end WGS_replicate 80	SRX848253	NCBI Sequence Read Archive	SRX848253	http://www.ncbi.nlm.nih.gov/sra/SRX848253	ftp://ftp-trace.ncbi.nlm.nih.gov/giab/ftp/data/AshkenazimTrio/HG004_NA24143_mother/NIST_HiSeq_HG004_Homogeneity-14572558/HG004_HiSeq300x_fastq/	Ashkenazi Jewish
HG004	Illumina paired end WGS	NIST	Illumina HiSeq 2500 Rapid SBS	WGS paired end PCR-free	564.56	base pair	UO	UO:0000244	2 x 148	base pair	UO	UO:0000244	1-4X (300X total)	HG004_Illumina paired end WGS_replicate 81	SRX848254	NCBI Sequence Read Archive	SRX848254	http://www.ncbi.nlm.nih.gov/sra/SRX848254	ftp://ftp-trace.ncbi.nlm.nih.gov/giab/ftp/data/AshkenazimTrio/HG004_NA24143_mother/NIST_HiSeq_HG004_Homogeneity-14572558/HG004_HiSeq300x_fastq/	Ashkenazi Jewish
HG004	Illumina paired end WGS	NIST	Illumina HiSeq 2500 Rapid SBS	WGS paired end PCR-free	564.56	base pair	UO	UO:0000244	2 x 148	base pair	UO	UO:0000244	1-4X (300X total)	HG004_Illumina paired end WGS_replicate 82	SRX848255	NCBI Sequence Read Archive	SRX848255	http://www.ncbi.nlm.nih.gov/sra/SRX848255	ftp://ftp-trace.ncbi.nlm.nih.gov/giab/ftp/data/AshkenazimTrio/HG004_NA24143_mother/NIST_HiSeq_HG004_Homogeneity-14572558/HG004_HiSeq300x_fastq/	Ashkenazi Jewish
HG004	Illumina paired end WGS	NIST	Illumina HiSeq 2500 Rapid SBS	WGS paired end PCR-free	564.56	base pair	UO	UO:0000244	2 x 148	base pair	UO	UO:0000244	1-4X (300X total)	HG004_Illumina paired end WGS_replicate 83	SRX848256	NCBI Sequence Read Archive	SRX848256	http://www.ncbi.nlm.nih.gov/sra/SRX848256	ftp://ftp-trace.ncbi.nlm.nih.gov/giab/ftp/data/AshkenazimTrio/HG004_NA24143_mother/NIST_HiSeq_HG004_Homogeneity-14572558/HG004_HiSeq300x_fastq/	Ashkenazi Jewish
HG004	Illumina paired end WGS	NIST	Illumina HiSeq 2500 Rapid SBS	WGS paired end PCR-free	564.56	base pair	UO	UO:0000244	2 x 148	base pair	UO	UO:0000244	1-4X (300X total)	HG004_Illumina paired end WGS_replicate 84	SRX848257	NCBI Sequence Read Archive	SRX848257	http://www.ncbi.nlm.nih.gov/sra/SRX848257	ftp://ftp-trace.ncbi.nlm.nih.gov/giab/ftp/data/AshkenazimTrio/HG004_NA24143_mother/NIST_HiSeq_HG004_Homogeneity-14572558/HG004_HiSeq300x_fastq/	Ashkenazi Jewish
HG004	Illumina paired end WGS	NIST	Illumina HiSeq 2500 Rapid SBS	WGS paired end PCR-free	564.56	base pair	UO	UO:0000244	2 x 148	base pair	UO	UO:0000244	1-4X (300X total)	HG004_Illumina paired end WGS_replicate 85	SRX848258	NCBI Sequence Read Archive	SRX848258	http://www.ncbi.nlm.nih.gov/sra/SRX848258	ftp://ftp-trace.ncbi.nlm.nih.gov/giab/ftp/data/AshkenazimTrio/HG004_NA24143_mother/NIST_HiSeq_HG004_Homogeneity-14572558/HG004_HiSeq300x_fastq/	Ashkenazi Jewish
HG004	Illumina paired end WGS	NIST	Illumina HiSeq 2500 Rapid SBS	WGS paired end PCR-free	564.56	base pair	UO	UO:0000244	2 x 148	base pair	UO	UO:0000244	1-4X (300X total)	HG004_Illumina paired end WGS_replicate 86	SRX848259	NCBI Sequence Read Archive	SRX848259	http://www.ncbi.nlm.nih.gov/sra/SRX848259	ftp://ftp-trace.ncbi.nlm.nih.gov/giab/ftp/data/AshkenazimTrio/HG004_NA24143_mother/NIST_HiSeq_HG004_Homogeneity-14572558/HG004_HiSeq300x_fastq/	Ashkenazi Jewish
HG004	Illumina paired end WGS	NIST	Illumina HiSeq 2500 Rapid SBS	WGS paired end PCR-free	564.56	base pair	UO	UO:0000244	2 x 148	base pair	UO	UO:0000244	1-4X (300X total)	HG004_Illumina paired end WGS_replicate 87	SRX848260	NCBI Sequence Read Archive	SRX848260	http://www.ncbi.nlm.nih.gov/sra/SRX848260	ftp://ftp-trace.ncbi.nlm.nih.gov/giab/ftp/data/AshkenazimTrio/HG004_NA24143_mother/NIST_HiSeq_HG004_Homogeneity-14572558/HG004_HiSeq300x_fastq/	Ashkenazi Jewish
HG004	Illumina paired end WGS	NIST	Illumina HiSeq 2500 Rapid SBS	WGS paired end PCR-free	564.56	base pair	UO	UO:0000244	2 x 148	base pair	UO	UO:0000244	1-4X (300X total)	HG004_Illumina paired end WGS_replicate 88	SRX848261	NCBI Sequence Read Archive	SRX848261	http://www.ncbi.nlm.nih.gov/sra/SRX848261	ftp://ftp-trace.ncbi.nlm.nih.gov/giab/ftp/data/AshkenazimTrio/HG004_NA24143_mother/NIST_HiSeq_HG004_Homogeneity-14572558/HG004_HiSeq300x_fastq/	Ashkenazi Jewish
HG004	Illumina paired end WGS	NIST	Illumina HiSeq 2500 Rapid SBS	WGS paired end PCR-free	564.56	base pair	UO	UO:0000244	2 x 148	base pair	UO	UO:0000244	1-4X (300X total)	HG004_Illumina paired end WGS_replicate 89	SRX848262	NCBI Sequence Read Archive	SRX848262	http://www.ncbi.nlm.nih.gov/sra/SRX848262	ftp://ftp-trace.ncbi.nlm.nih.gov/giab/ftp/data/AshkenazimTrio/HG004_NA24143_mother/NIST_HiSeq_HG004_Homogeneity-14572558/HG004_HiSeq300x_fastq/	Ashkenazi Jewish
HG004	Illumina paired end WGS	NIST	Illumina HiSeq 2500 Rapid SBS	WGS paired end PCR-free	564.56	base pair	UO	UO:0000244	2 x 148	base pair	UO	UO:0000244	1-4X (300X total)	HG004_Illumina paired end WGS_replicate 90	SRX848263	NCBI Sequence Read Archive	SRX848263	http://www.ncbi.nlm.nih.gov/sra/SRX848263	ftp://ftp-trace.ncbi.nlm.nih.gov/giab/ftp/data/AshkenazimTrio/HG004_NA24143_mother/NIST_HiSeq_HG004_Homogeneity-14572558/HG004_HiSeq300x_fastq/	Ashkenazi Jewish
HG004	Illumina paired end WGS	NIST	Illumina HiSeq 2500 Rapid SBS	WGS paired end PCR-free	564.56	base pair	UO	UO:0000244	2 x 148	base pair	UO	UO:0000244	1-4X (300X total)	HG004_Illumina paired end WGS_replicate 91	SRX848264	NCBI Sequence Read Archive	SRX848264	http://www.ncbi.nlm.nih.gov/sra/SRX848264	ftp://ftp-trace.ncbi.nlm.nih.gov/giab/ftp/data/AshkenazimTrio/HG004_NA24143_mother/NIST_HiSeq_HG004_Homogeneity-14572558/HG004_HiSeq300x_fastq/	Ashkenazi Jewish
HG004	Illumina paired end WGS	NIST	Illumina HiSeq 2500 Rapid SBS	WGS paired end PCR-free	564.56	base pair	UO	UO:0000244	2 x 148	base pair	UO	UO:0000244	1-4X (300X total)	HG004_Illumina paired end WGS_replicate 92	SRX848265	NCBI Sequence Read Archive	SRX848265	http://www.ncbi.nlm.nih.gov/sra/SRX848265	ftp://ftp-trace.ncbi.nlm.nih.gov/giab/ftp/data/AshkenazimTrio/HG004_NA24143_mother/NIST_HiSeq_HG004_Homogeneity-14572558/HG004_HiSeq300x_fastq/	Ashkenazi Jewish
HG004	Illumina paired end WGS	NIST	Illumina HiSeq 2500 Rapid SBS	WGS paired end PCR-free	564.56	base pair	UO	UO:0000244	2 x 148	base pair	UO	UO:0000244	1-4X (300X total)	HG004_Illumina paired end WGS_replicate 93	SRX848266	NCBI Sequence Read Archive	SRX848266	http://www.ncbi.nlm.nih.gov/sra/SRX848266	ftp://ftp-trace.ncbi.nlm.nih.gov/giab/ftp/data/AshkenazimTrio/HG004_NA24143_mother/NIST_HiSeq_HG004_Homogeneity-14572558/HG004_HiSeq300x_fastq/	Ashkenazi Jewish
HG004	Illumina paired end WGS	NIST	Illumina HiSeq 2500 Rapid SBS	WGS paired end PCR-free	564.56	base pair	UO	UO:0000244	2 x 148	base pair	UO	UO:0000244	1-4X (300X total)	HG004_Illumina paired end WGS_replicate 94	SRX848267	NCBI Sequence Read Archive	SRX848267	http://www.ncbi.nlm.nih.gov/sra/SRX848267	ftp://ftp-trace.ncbi.nlm.nih.gov/giab/ftp/data/AshkenazimTrio/HG004_NA24143_mother/NIST_HiSeq_HG004_Homogeneity-14572558/HG004_HiSeq300x_fastq/	Ashkenazi Jewish
HG004	Illumina paired end WGS	NIST	Illumina HiSeq 2500 Rapid SBS	WGS paired end PCR-free	564.56	base pair	UO	UO:0000244	2 x 148	base pair	UO	UO:0000244	1-4X (300X total)	HG004_Illumina paired end WGS_replicate 95	SRX848268	NCBI Sequence Read Archive	SRX848268	http://www.ncbi.nlm.nih.gov/sra/SRX848268	ftp://ftp-trace.ncbi.nlm.nih.gov/giab/ftp/data/AshkenazimTrio/HG004_NA24143_mother/NIST_HiSeq_HG004_Homogeneity-14572558/HG004_HiSeq300x_fastq/	Ashkenazi Jewish
HG004	Illumina paired end WGS	NIST	Illumina HiSeq 2500 Rapid SBS	WGS paired end PCR-free	564.56	base pair	UO	UO:0000244	2 x 148	base pair	UO	UO:0000244	1-4X (300X total)	HG004_Illumina paired end WGS_replicate 96	SRX848269	NCBI Sequence Read Archive	SRX848269	http://www.ncbi.nlm.nih.gov/sra/SRX848269	ftp://ftp-trace.ncbi.nlm.nih.gov/giab/ftp/data/AshkenazimTrio/HG004_NA24143_mother/NIST_HiSeq_HG004_Homogeneity-14572558/HG004_HiSeq300x_fastq/	Ashkenazi Jewish
HG004	Illumina paired end WGS	NIST	Illumina HiSeq 2500 Rapid SBS	WGS paired end PCR-free	564.56	base pair	UO	UO:0000244	2 x 148	base pair	UO	UO:0000244	1-4X (300X total)	HG004_Illumina paired end WGS_replicate 97	SRX848270	NCBI Sequence Read Archive	SRX848270	http://www.ncbi.nlm.nih.gov/sra/SRX848270	ftp://ftp-trace.ncbi.nlm.nih.gov/giab/ftp/data/AshkenazimTrio/HG004_NA24143_mother/NIST_HiSeq_HG004_Homogeneity-14572558/HG004_HiSeq300x_fastq/	Ashkenazi Jewish
HG004	Illumina paired end WGS	NIST	Illumina HiSeq 2500 Rapid SBS	WGS paired end PCR-free	564.56	base pair	UO	UO:0000244	2 x 148	base pair	UO	UO:0000244	1-4X (300X total)	HG004_Illumina paired end WGS_replicate 98	SRX848271	NCBI Sequence Read Archive	SRX848271	http://www.ncbi.nlm.nih.gov/sra/SRX848271	ftp://ftp-trace.ncbi.nlm.nih.gov/giab/ftp/data/AshkenazimTrio/HG004_NA24143_mother/NIST_HiSeq_HG004_Homogeneity-14572558/HG004_HiSeq300x_fastq/	Ashkenazi Jewish
HG004	Illumina paired end WGS	NIST	Illumina HiSeq 2500 Rapid SBS	WGS paired end PCR-free	564.56	base pair	UO	UO:0000244	2 x 148	base pair	UO	UO:0000244	1-4X (300X total)	HG004_Illumina paired end WGS_replicate 99	SRX848272	NCBI Sequence Read Archive	SRX848272	http://www.ncbi.nlm.nih.gov/sra/SRX848272	ftp://ftp-trace.ncbi.nlm.nih.gov/giab/ftp/data/AshkenazimTrio/HG004_NA24143_mother/NIST_HiSeq_HG004_Homogeneity-14572558/HG004_HiSeq300x_fastq/	Ashkenazi Jewish
HG004	Illumina paired end WGS	NIST	Illumina HiSeq 2500 Rapid SBS	WGS paired end PCR-free	564.56	base pair	UO	UO:0000244	2 x 148	base pair	UO	UO:0000244	1-4X (300X total)	HG004_Illumina paired end WGS_replicate 100	SRX848273	NCBI Sequence Read Archive	SRX848273	http://www.ncbi.nlm.nih.gov/sra/SRX848273	ftp://ftp-trace.ncbi.nlm.nih.gov/giab/ftp/data/AshkenazimTrio/HG004_NA24143_mother/NIST_HiSeq_HG004_Homogeneity-14572558/HG004_HiSeq300x_fastq/	Ashkenazi Jewish
HG004	Illumina paired end WGS	NIST	Illumina HiSeq 2500 Rapid SBS	WGS paired end PCR-free	564.56	base pair	UO	UO:0000244	2 x 148	base pair	UO	UO:0000244	1-4X (300X total)	HG004_Illumina paired end WGS_replicate 101	SRX848274	NCBI Sequence Read Archive	SRX848274	http://www.ncbi.nlm.nih.gov/sra/SRX848274	ftp://ftp-trace.ncbi.nlm.nih.gov/giab/ftp/data/AshkenazimTrio/HG004_NA24143_mother/NIST_HiSeq_HG004_Homogeneity-14572558/HG004_HiSeq300x_fastq/	Ashkenazi Jewish
HG004	Illumina paired end WGS	NIST	Illumina HiSeq 2500 Rapid SBS	WGS paired end PCR-free	564.56	base pair	UO	UO:0000244	2 x 148	base pair	UO	UO:0000244	1-4X (300X total)	HG004_Illumina paired end WGS_replicate 102	SRX848275	NCBI Sequence Read Archive	SRX848275	http://www.ncbi.nlm.nih.gov/sra/SRX848275	ftp://ftp-trace.ncbi.nlm.nih.gov/giab/ftp/data/AshkenazimTrio/HG004_NA24143_mother/NIST_HiSeq_HG004_Homogeneity-14572558/HG004_HiSeq300x_fastq/	Ashkenazi Jewish
HG004	Illumina paired end WGS	NIST	Illumina HiSeq 2500 Rapid SBS	WGS paired end PCR-free	564.56	base pair	UO	UO:0000244	2 x 148	base pair	UO	UO:0000244	1-4X (300X total)	HG004_Illumina paired end WGS_replicate 103	SRX848276	NCBI Sequence Read Archive	SRX848276	http://www.ncbi.nlm.nih.gov/sra/SRX848276	ftp://ftp-trace.ncbi.nlm.nih.gov/giab/ftp/data/AshkenazimTrio/HG004_NA24143_mother/NIST_HiSeq_HG004_Homogeneity-14572558/HG004_HiSeq300x_fastq/	Ashkenazi Jewish
HG004	Illumina paired end WGS	NIST	Illumina HiSeq 2500 Rapid SBS	WGS paired end PCR-free	564.56	base pair	UO	UO:0000244	2 x 148	base pair	UO	UO:0000244	1-4X (300X total)	HG004_Illumina paired end WGS_replicate 104	SRX848277	NCBI Sequence Read Archive	SRX848277	http://www.ncbi.nlm.nih.gov/sra/SRX848277	ftp://ftp-trace.ncbi.nlm.nih.gov/giab/ftp/data/AshkenazimTrio/HG004_NA24143_mother/NIST_HiSeq_HG004_Homogeneity-14572558/HG004_HiSeq300x_fastq/	Ashkenazi Jewish
HG004	Illumina paired end WGS	NIST	Illumina HiSeq 2500 Rapid SBS	WGS paired end PCR-free	564.56	base pair	UO	UO:0000244	2 x 148	base pair	UO	UO:0000244	1-4X (300X total)	HG004_Illumina paired end WGS_replicate 105	SRX848278	NCBI Sequence Read Archive	SRX848278	http://www.ncbi.nlm.nih.gov/sra/SRX848278	ftp://ftp-trace.ncbi.nlm.nih.gov/giab/ftp/data/AshkenazimTrio/HG004_NA24143_mother/NIST_HiSeq_HG004_Homogeneity-14572558/HG004_HiSeq300x_fastq/	Ashkenazi Jewish
HG004	Illumina paired end WGS	NIST	Illumina HiSeq 2500 Rapid SBS	WGS paired end PCR-free	564.56	base pair	UO	UO:0000244	2 x 148	base pair	UO	UO:0000244	1-4X (300X total)	HG004_Illumina paired end WGS_replicate 106	SRX848279	NCBI Sequence Read Archive	SRX848279	http://www.ncbi.nlm.nih.gov/sra/SRX848279	ftp://ftp-trace.ncbi.nlm.nih.gov/giab/ftp/data/AshkenazimTrio/HG004_NA24143_mother/NIST_HiSeq_HG004_Homogeneity-14572558/HG004_HiSeq300x_fastq/	Ashkenazi Jewish
HG004	Illumina paired end WGS	NIST	Illumina HiSeq 2500 Rapid SBS	WGS paired end PCR-free	564.56	base pair	UO	UO:0000244	2 x 148	base pair	UO	UO:0000244	1-4X (300X total)	HG004_Illumina paired end WGS_replicate 107	SRX848280	NCBI Sequence Read Archive	SRX848280	http://www.ncbi.nlm.nih.gov/sra/SRX848280	ftp://ftp-trace.ncbi.nlm.nih.gov/giab/ftp/data/AshkenazimTrio/HG004_NA24143_mother/NIST_HiSeq_HG004_Homogeneity-14572558/HG004_HiSeq300x_fastq/	Ashkenazi Jewish
HG004	Illumina paired end WGS	NIST	Illumina HiSeq 2500 Rapid SBS	WGS paired end PCR-free	564.56	base pair	UO	UO:0000244	2 x 148	base pair	UO	UO:0000244	1-4X (300X total)	HG004_Illumina paired end WGS_replicate 108	SRX848281	NCBI Sequence Read Archive	SRX848281	http://www.ncbi.nlm.nih.gov/sra/SRX848281	ftp://ftp-trace.ncbi.nlm.nih.gov/giab/ftp/data/AshkenazimTrio/HG004_NA24143_mother/NIST_HiSeq_HG004_Homogeneity-14572558/HG004_HiSeq300x_fastq/	Ashkenazi Jewish
HG004	Illumina paired end WGS	NIST	Illumina HiSeq 2500 Rapid SBS	WGS paired end PCR-free	564.56	base pair	UO	UO:0000244	2 x 148	base pair	UO	UO:0000244	1-4X (300X total)	HG004_Illumina paired end WGS_replicate 109	SRX848282	NCBI Sequence Read Archive	SRX848282	http://www.ncbi.nlm.nih.gov/sra/SRX848282	ftp://ftp-trace.ncbi.nlm.nih.gov/giab/ftp/data/AshkenazimTrio/HG004_NA24143_mother/NIST_HiSeq_HG004_Homogeneity-14572558/HG004_HiSeq300x_fastq/	Ashkenazi Jewish
HG004	Illumina paired end WGS	NIST	Illumina HiSeq 2500 Rapid SBS	WGS paired end PCR-free	564.56	base pair	UO	UO:0000244	2 x 148	base pair	UO	UO:0000244	1-4X (300X total)	HG004_Illumina paired end WGS_replicate 110	SRX848283	NCBI Sequence Read Archive	SRX848283	http://www.ncbi.nlm.nih.gov/sra/SRX848283	ftp://ftp-trace.ncbi.nlm.nih.gov/giab/ftp/data/AshkenazimTrio/HG004_NA24143_mother/NIST_HiSeq_HG004_Homogeneity-14572558/HG004_HiSeq300x_fastq/	Ashkenazi Jewish
HG004	Illumina paired end WGS	NIST	Illumina HiSeq 2500 Rapid SBS	WGS paired end PCR-free	564.56	base pair	UO	UO:0000244	2 x 148	base pair	UO	UO:0000244	1-4X (300X total)	HG004_Illumina paired end WGS_replicate 111	SRX848284	NCBI Sequence Read Archive	SRX848284	http://www.ncbi.nlm.nih.gov/sra/SRX848284	ftp://ftp-trace.ncbi.nlm.nih.gov/giab/ftp/data/AshkenazimTrio/HG004_NA24143_mother/NIST_HiSeq_HG004_Homogeneity-14572558/HG004_HiSeq300x_fastq/	Ashkenazi Jewish
HG004	Illumina paired end WGS	NIST	Illumina HiSeq 2500 Rapid SBS	WGS paired end PCR-free	564.56	base pair	UO	UO:0000244	2 x 148	base pair	UO	UO:0000244	1-4X (300X total)	HG004_Illumina paired end WGS_replicate 112	SRX848285	NCBI Sequence Read Archive	SRX848285	http://www.ncbi.nlm.nih.gov/sra/SRX848285	ftp://ftp-trace.ncbi.nlm.nih.gov/giab/ftp/data/AshkenazimTrio/HG004_NA24143_mother/NIST_HiSeq_HG004_Homogeneity-14572558/HG004_HiSeq300x_fastq/	Ashkenazi Jewish
HG004	Illumina paired end WGS	NIST	Illumina HiSeq 2500 Rapid SBS	WGS paired end PCR-free	564.56	base pair	UO	UO:0000244	2 x 148	base pair	UO	UO:0000244	1-4X (300X total)	HG004_Illumina paired end WGS_replicate 113	SRX848286	NCBI Sequence Read Archive	SRX848286	http://www.ncbi.nlm.nih.gov/sra/SRX848286	ftp://ftp-trace.ncbi.nlm.nih.gov/giab/ftp/data/AshkenazimTrio/HG004_NA24143_mother/NIST_HiSeq_HG004_Homogeneity-14572558/HG004_HiSeq300x_fastq/	Ashkenazi Jewish
HG004	Illumina paired end WGS	NIST	Illumina HiSeq 2500 Rapid SBS	WGS paired end PCR-free	564.56	base pair	UO	UO:0000244	2 x 148	base pair	UO	UO:0000244	1-4X (300X total)	HG004_Illumina paired end WGS_replicate 114	SRX848287	NCBI Sequence Read Archive	SRX848287	http://www.ncbi.nlm.nih.gov/sra/SRX848287	ftp://ftp-trace.ncbi.nlm.nih.gov/giab/ftp/data/AshkenazimTrio/HG004_NA24143_mother/NIST_HiSeq_HG004_Homogeneity-14572558/HG004_HiSeq300x_fastq/	Ashkenazi Jewish
HG004	Illumina paired end WGS	NIST	Illumina HiSeq 2500 Rapid SBS	WGS paired end PCR-free	564.56	base pair	UO	UO:0000244	2 x 148	base pair	UO	UO:0000244	1-4X (300X total)	HG004_Illumina paired end WGS_replicate 115	SRX848288	NCBI Sequence Read Archive	SRX848288	http://www.ncbi.nlm.nih.gov/sra/SRX848288	ftp://ftp-trace.ncbi.nlm.nih.gov/giab/ftp/data/AshkenazimTrio/HG004_NA24143_mother/NIST_HiSeq_HG004_Homogeneity-14572558/HG004_HiSeq300x_fastq/	Ashkenazi Jewish
HG004	Illumina paired end WGS	NIST	Illumina HiSeq 2500 Rapid SBS	WGS paired end PCR-free	564.56	base pair	UO	UO:0000244	2 x 148	base pair	UO	UO:0000244	1-4X (300X total)	HG004_Illumina paired end WGS_replicate 116	SRX848289	NCBI Sequence Read Archive	SRX848289	http://www.ncbi.nlm.nih.gov/sra/SRX848289	ftp://ftp-trace.ncbi.nlm.nih.gov/giab/ftp/data/AshkenazimTrio/HG004_NA24143_mother/NIST_HiSeq_HG004_Homogeneity-14572558/HG004_HiSeq300x_fastq/	Ashkenazi Jewish
HG004	Illumina paired end WGS	NIST	Illumina HiSeq 2500 Rapid SBS	WGS paired end PCR-free	564.56	base pair	UO	UO:0000244	2 x 148	base pair	UO	UO:0000244	1-4X (300X total)	HG004_Illumina paired end WGS_replicate 117	SRX848290	NCBI Sequence Read Archive	SRX848290	http://www.ncbi.nlm.nih.gov/sra/SRX848290	ftp://ftp-trace.ncbi.nlm.nih.gov/giab/ftp/data/AshkenazimTrio/HG004_NA24143_mother/NIST_HiSeq_HG004_Homogeneity-14572558/HG004_HiSeq300x_fastq/	Ashkenazi Jewish
HG004	Illumina paired end WGS	NIST	Illumina HiSeq 2500 Rapid SBS	WGS paired end PCR-free	564.56	base pair	UO	UO:0000244	2 x 148	base pair	UO	UO:0000244	1-4X (300X total)	HG004_Illumina paired end WGS_replicate 118	SRX848291	NCBI Sequence Read Archive	SRX848291	http://www.ncbi.nlm.nih.gov/sra/SRX848291	ftp://ftp-trace.ncbi.nlm.nih.gov/giab/ftp/data/AshkenazimTrio/HG004_NA24143_mother/NIST_HiSeq_HG004_Homogeneity-14572558/HG004_HiSeq300x_fastq/	Ashkenazi Jewish
HG004	Illumina paired end WGS	NIST	Illumina HiSeq 2500 Rapid SBS	WGS paired end PCR-free	564.56	base pair	UO	UO:0000244	2 x 148	base pair	UO	UO:0000244	1-4X (300X total)	HG004_Illumina paired end WGS_replicate 119	SRX848292	NCBI Sequence Read Archive	SRX848292	http://www.ncbi.nlm.nih.gov/sra/SRX848292	ftp://ftp-trace.ncbi.nlm.nih.gov/giab/ftp/data/AshkenazimTrio/HG004_NA24143_mother/NIST_HiSeq_HG004_Homogeneity-14572558/HG004_HiSeq300x_fastq/	Ashkenazi Jewish
HG004	Illumina paired end WGS	NIST	Illumina HiSeq 2500 Rapid SBS	WGS paired end PCR-free	564.56	base pair	UO	UO:0000244	2 x 148	base pair	UO	UO:0000244	1-4X (300X total)	HG004_Illumina paired end WGS_replicate 120	SRX848293	NCBI Sequence Read Archive	SRX848293	http://www.ncbi.nlm.nih.gov/sra/SRX848293	ftp://ftp-trace.ncbi.nlm.nih.gov/giab/ftp/data/AshkenazimTrio/HG004_NA24143_mother/NIST_HiSeq_HG004_Homogeneity-14572558/HG004_HiSeq300x_fastq/	Ashkenazi Jewish
HG004	Illumina paired end WGS	NIST	Illumina HiSeq 2500 Rapid SBS	WGS paired end PCR-free	564.56	base pair	UO	UO:0000244	2 x 148	base pair	UO	UO:0000244	1-4X (300X total)	HG004_Illumina paired end WGS_replicate 121	SRX848294	NCBI Sequence Read Archive	SRX848294	http://www.ncbi.nlm.nih.gov/sra/SRX848294	ftp://ftp-trace.ncbi.nlm.nih.gov/giab/ftp/data/AshkenazimTrio/HG004_NA24143_mother/NIST_HiSeq_HG004_Homogeneity-14572558/HG004_HiSeq300x_fastq/	Ashkenazi Jewish
HG004	Illumina paired end WGS	NIST	Illumina HiSeq 2500 Rapid SBS	WGS paired end PCR-free	564.56	base pair	UO	UO:0000244	2 x 148	base pair	UO	UO:0000244	1-4X (300X total)	HG004_Illumina paired end WGS_replicate 122	SRX848295	NCBI Sequence Read Archive	SRX848295	http://www.ncbi.nlm.nih.gov/sra/SRX848295	ftp://ftp-trace.ncbi.nlm.nih.gov/giab/ftp/data/AshkenazimTrio/HG004_NA24143_mother/NIST_HiSeq_HG004_Homogeneity-14572558/HG004_HiSeq300x_fastq/	Ashkenazi Jewish
HG004	Illumina paired end WGS	NIST	Illumina HiSeq 2500 Rapid SBS	WGS paired end PCR-free	564.56	base pair	UO	UO:0000244	2 x 148	base pair	UO	UO:0000244	1-4X (300X total)	HG004_Illumina paired end WGS_replicate 123	SRX848296	NCBI Sequence Read Archive	SRX848296	http://www.ncbi.nlm.nih.gov/sra/SRX848296	ftp://ftp-trace.ncbi.nlm.nih.gov/giab/ftp/data/AshkenazimTrio/HG004_NA24143_mother/NIST_HiSeq_HG004_Homogeneity-14572558/HG004_HiSeq300x_fastq/	Ashkenazi Jewish
HG004	Illumina paired end WGS	NIST	Illumina HiSeq 2500 Rapid SBS	WGS paired end PCR-free	564.56	base pair	UO	UO:0000244	2 x 148	base pair	UO	UO:0000244	1-4X (300X total)	HG004_Illumina paired end WGS_replicate 124	SRX848297	NCBI Sequence Read Archive	SRX848297	http://www.ncbi.nlm.nih.gov/sra/SRX848297	ftp://ftp-trace.ncbi.nlm.nih.gov/giab/ftp/data/AshkenazimTrio/HG004_NA24143_mother/NIST_HiSeq_HG004_Homogeneity-14572558/HG004_HiSeq300x_fastq/	Ashkenazi Jewish
HG004	Illumina paired end WGS	NIST	Illumina HiSeq 2500 Rapid SBS	WGS paired end PCR-free	564.56	base pair	UO	UO:0000244	2 x 148	base pair	UO	UO:0000244	1-4X (300X total)	HG004_Illumina paired end WGS_replicate 125	SRX848298	NCBI Sequence Read Archive	SRX848298	http://www.ncbi.nlm.nih.gov/sra/SRX848298	ftp://ftp-trace.ncbi.nlm.nih.gov/giab/ftp/data/AshkenazimTrio/HG004_NA24143_mother/NIST_HiSeq_HG004_Homogeneity-14572558/HG004_HiSeq300x_fastq/	Ashkenazi Jewish
HG004	Illumina paired end WGS	NIST	Illumina HiSeq 2500 Rapid SBS	WGS paired end PCR-free	564.56	base pair	UO	UO:0000244	2 x 148	base pair	UO	UO:0000244	1-4X (300X total)	HG004_Illumina paired end WGS_replicate 126	SRX848299	NCBI Sequence Read Archive	SRX848299	http://www.ncbi.nlm.nih.gov/sra/SRX848299	ftp://ftp-trace.ncbi.nlm.nih.gov/giab/ftp/data/AshkenazimTrio/HG004_NA24143_mother/NIST_HiSeq_HG004_Homogeneity-14572558/HG004_HiSeq300x_fastq/	Ashkenazi Jewish
HG004	Illumina paired end WGS	NIST	Illumina HiSeq 2500 Rapid SBS	WGS paired end PCR-free	564.56	base pair	UO	UO:0000244	2 x 148	base pair	UO	UO:0000244	1-4X (300X total)	HG004_Illumina paired end WGS_replicate 127	SRX848300	NCBI Sequence Read Archive	SRX848300	http://www.ncbi.nlm.nih.gov/sra/SRX848300	ftp://ftp-trace.ncbi.nlm.nih.gov/giab/ftp/data/AshkenazimTrio/HG004_NA24143_mother/NIST_HiSeq_HG004_Homogeneity-14572558/HG004_HiSeq300x_fastq/	Ashkenazi Jewish
HG004	Illumina paired end WGS	NIST	Illumina HiSeq 2500 Rapid SBS	WGS paired end PCR-free	564.56	base pair	UO	UO:0000244	2 x 148	base pair	UO	UO:0000244	1-4X (300X total)	HG004_Illumina paired end WGS_replicate 128	SRX848301	NCBI Sequence Read Archive	SRX848301	http://www.ncbi.nlm.nih.gov/sra/SRX848301	ftp://ftp-trace.ncbi.nlm.nih.gov/giab/ftp/data/AshkenazimTrio/HG004_NA24143_mother/NIST_HiSeq_HG004_Homogeneity-14572558/HG004_HiSeq300x_fastq/	Ashkenazi Jewish
HG004	Illumina paired end WGS	NIST	Illumina HiSeq 2500 Rapid SBS	WGS paired end PCR-free	564.56	base pair	UO	UO:0000244	2 x 148	base pair	UO	UO:0000244	1-4X (300X total)	HG004_Illumina paired end WGS_replicate 129	SRX848302	NCBI Sequence Read Archive	SRX848302	http://www.ncbi.nlm.nih.gov/sra/SRX848302	ftp://ftp-trace.ncbi.nlm.nih.gov/giab/ftp/data/AshkenazimTrio/HG004_NA24143_mother/NIST_HiSeq_HG004_Homogeneity-14572558/HG004_HiSeq300x_fastq/	Ashkenazi Jewish
HG004	Illumina paired end WGS	NIST	Illumina HiSeq 2500 Rapid SBS	WGS paired end PCR-free	564.56	base pair	UO	UO:0000244	2 x 148	base pair	UO	UO:0000244	1-4X (300X total)	HG004_Illumina paired end WGS_replicate 130	SRX848303	NCBI Sequence Read Archive	SRX848303	http://www.ncbi.nlm.nih.gov/sra/SRX848303	ftp://ftp-trace.ncbi.nlm.nih.gov/giab/ftp/data/AshkenazimTrio/HG004_NA24143_mother/NIST_HiSeq_HG004_Homogeneity-14572558/HG004_HiSeq300x_fastq/	Ashkenazi Jewish
HG004	Illumina paired end WGS	NIST	Illumina HiSeq 2500 Rapid SBS	WGS paired end PCR-free	564.56	base pair	UO	UO:0000244	2 x 148	base pair	UO	UO:0000244	1-4X (300X total)	HG004_Illumina paired end WGS_replicate 131	SRX848304	NCBI Sequence Read Archive	SRX848304	http://www.ncbi.nlm.nih.gov/sra/SRX848304	ftp://ftp-trace.ncbi.nlm.nih.gov/giab/ftp/data/AshkenazimTrio/HG004_NA24143_mother/NIST_HiSeq_HG004_Homogeneity-14572558/HG004_HiSeq300x_fastq/	Ashkenazi Jewish
HG004	Illumina paired end WGS	NIST	Illumina HiSeq 2500 Rapid SBS	WGS paired end PCR-free	564.56	base pair	UO	UO:0000244	2 x 148	base pair	UO	UO:0000244	1-4X (300X total)	HG004_Illumina paired end WGS_replicate 132	SRX848305	NCBI Sequence Read Archive	SRX848305	http://www.ncbi.nlm.nih.gov/sra/SRX848305	ftp://ftp-trace.ncbi.nlm.nih.gov/giab/ftp/data/AshkenazimTrio/HG004_NA24143_mother/NIST_HiSeq_HG004_Homogeneity-14572558/HG004_HiSeq300x_fastq/	Ashkenazi Jewish
HG004	Illumina paired end WGS	NIST	Illumina HiSeq 2500 Rapid SBS	WGS paired end PCR-free	564.56	base pair	UO	UO:0000244	2 x 148	base pair	UO	UO:0000244	1-4X (300X total)	HG004_Illumina paired end WGS_replicate 133	SRX848306	NCBI Sequence Read Archive	SRX848306	http://www.ncbi.nlm.nih.gov/sra/SRX848306	ftp://ftp-trace.ncbi.nlm.nih.gov/giab/ftp/data/AshkenazimTrio/HG004_NA24143_mother/NIST_HiSeq_HG004_Homogeneity-14572558/HG004_HiSeq300x_fastq/	Ashkenazi Jewish
HG004	Illumina paired end WGS	NIST	Illumina HiSeq 2500 Rapid SBS	WGS paired end PCR-free	564.56	base pair	UO	UO:0000244	2 x 148	base pair	UO	UO:0000244	1-4X (300X total)	HG004_Illumina paired end WGS_replicate 134	SRX848307	NCBI Sequence Read Archive	SRX848307	http://www.ncbi.nlm.nih.gov/sra/SRX848307	ftp://ftp-trace.ncbi.nlm.nih.gov/giab/ftp/data/AshkenazimTrio/HG004_NA24143_mother/NIST_HiSeq_HG004_Homogeneity-14572558/HG004_HiSeq300x_fastq/	Ashkenazi Jewish
HG004	Illumina paired end WGS	NIST	Illumina HiSeq 2500 Rapid SBS	WGS paired end PCR-free	564.56	base pair	UO	UO:0000244	2 x 148	base pair	UO	UO:0000244	1-4X (300X total)	HG004_Illumina paired end WGS_replicate 135	SRX848308	NCBI Sequence Read Archive	SRX848308	http://www.ncbi.nlm.nih.gov/sra/SRX848308	ftp://ftp-trace.ncbi.nlm.nih.gov/giab/ftp/data/AshkenazimTrio/HG004_NA24143_mother/NIST_HiSeq_HG004_Homogeneity-14572558/HG004_HiSeq300x_fastq/	Ashkenazi Jewish
HG004	Illumina paired end WGS	NIST	Illumina HiSeq 2500 Rapid SBS	WGS paired end PCR-free	564.56	base pair	UO	UO:0000244	2 x 148	base pair	UO	UO:0000244	1-4X (300X total)	HG004_Illumina paired end WGS_replicate 136	SRX848309	NCBI Sequence Read Archive	SRX848309	http://www.ncbi.nlm.nih.gov/sra/SRX848309	ftp://ftp-trace.ncbi.nlm.nih.gov/giab/ftp/data/AshkenazimTrio/HG004_NA24143_mother/NIST_HiSeq_HG004_Homogeneity-14572558/HG004_HiSeq300x_fastq/	Ashkenazi Jewish
HG004	Illumina paired end WGS	NIST	Illumina HiSeq 2500 Rapid SBS	WGS paired end PCR-free	564.56	base pair	UO	UO:0000244	2 x 148	base pair	UO	UO:0000244	1-4X (300X total)	HG004_Illumina paired end WGS_replicate 137	SRX848310	NCBI Sequence Read Archive	SRX848310	http://www.ncbi.nlm.nih.gov/sra/SRX848310	ftp://ftp-trace.ncbi.nlm.nih.gov/giab/ftp/data/AshkenazimTrio/HG004_NA24143_mother/NIST_HiSeq_HG004_Homogeneity-14572558/HG004_HiSeq300x_fastq/	Ashkenazi Jewish
HG004	Illumina paired end WGS	NIST	Illumina HiSeq 2500 Rapid SBS	WGS paired end PCR-free	564.56	base pair	UO	UO:0000244	2 x 148	base pair	UO	UO:0000244	1-4X (300X total)	HG004_Illumina paired end WGS_replicate 138	SRX848311	NCBI Sequence Read Archive	SRX848311	http://www.ncbi.nlm.nih.gov/sra/SRX848311	ftp://ftp-trace.ncbi.nlm.nih.gov/giab/ftp/data/AshkenazimTrio/HG004_NA24143_mother/NIST_HiSeq_HG004_Homogeneity-14572558/HG004_HiSeq300x_fastq/	Ashkenazi Jewish
HG004	Illumina paired end WGS	NIST	Illumina HiSeq 2500 Rapid SBS	WGS paired end PCR-free	564.56	base pair	UO	UO:0000244	2 x 148	base pair	UO	UO:0000244	1-4X (300X total)	HG004_Illumina paired end WGS_replicate 139	SRX848312	NCBI Sequence Read Archive	SRX848312	http://www.ncbi.nlm.nih.gov/sra/SRX848312	ftp://ftp-trace.ncbi.nlm.nih.gov/giab/ftp/data/AshkenazimTrio/HG004_NA24143_mother/NIST_HiSeq_HG004_Homogeneity-14572558/HG004_HiSeq300x_fastq/	Ashkenazi Jewish
HG004	Illumina paired end WGS	NIST	Illumina HiSeq 2500 Rapid SBS	WGS paired end PCR-free	564.56	base pair	UO	UO:0000244	2 x 148	base pair	UO	UO:0000244	1-4X (300X total)	HG004_Illumina paired end WGS_replicate 140	SRX848313	NCBI Sequence Read Archive	SRX848313	http://www.ncbi.nlm.nih.gov/sra/SRX848313	ftp://ftp-trace.ncbi.nlm.nih.gov/giab/ftp/data/AshkenazimTrio/HG004_NA24143_mother/NIST_HiSeq_HG004_Homogeneity-14572558/HG004_HiSeq300x_fastq/	Ashkenazi Jewish
HG004	Illumina paired end WGS	NIST	Illumina HiSeq 2500 Rapid SBS	WGS paired end PCR-free	564.56	base pair	UO	UO:0000244	2 x 148	base pair	UO	UO:0000244	1-4X (300X total)	HG004_Illumina paired end WGS_replicate 141	SRX848314	NCBI Sequence Read Archive	SRX848314	http://www.ncbi.nlm.nih.gov/sra/SRX848314	ftp://ftp-trace.ncbi.nlm.nih.gov/giab/ftp/data/AshkenazimTrio/HG004_NA24143_mother/NIST_HiSeq_HG004_Homogeneity-14572558/HG004_HiSeq300x_fastq/	Ashkenazi Jewish
HG004	Illumina paired end WGS	NIST	Illumina HiSeq 2500 Rapid SBS	WGS paired end PCR-free	564.56	base pair	UO	UO:0000244	2 x 148	base pair	UO	UO:0000244	1-4X (300X total)	HG004_Illumina paired end WGS_replicate 142	SRX848315	NCBI Sequence Read Archive	SRX848315	http://www.ncbi.nlm.nih.gov/sra/SRX848315	ftp://ftp-trace.ncbi.nlm.nih.gov/giab/ftp/data/AshkenazimTrio/HG004_NA24143_mother/NIST_HiSeq_HG004_Homogeneity-14572558/HG004_HiSeq300x_fastq/	Ashkenazi Jewish
HG004	Illumina paired end WGS	NIST	Illumina HiSeq 2500 Rapid SBS	WGS paired end PCR-free	564.56	base pair	UO	UO:0000244	2 x 148	base pair	UO	UO:0000244	1-4X (300X total)	HG004_Illumina paired end WGS_replicate 143	SRX848316	NCBI Sequence Read Archive	SRX848316	http://www.ncbi.nlm.nih.gov/sra/SRX848316	ftp://ftp-trace.ncbi.nlm.nih.gov/giab/ftp/data/AshkenazimTrio/HG004_NA24143_mother/NIST_HiSeq_HG004_Homogeneity-14572558/HG004_HiSeq300x_fastq/	Ashkenazi Jewish
HG004	Illumina paired end WGS	NIST	Illumina HiSeq 2500 Rapid SBS	WGS paired end PCR-free	564.56	base pair	UO	UO:0000244	2 x 148	base pair	UO	UO:0000244	1-4X (300X total)	HG004_Illumina paired end WGS_replicate 144	SRX848317	NCBI Sequence Read Archive	SRX848317	http://www.ncbi.nlm.nih.gov/sra/SRX848317	ftp://ftp-trace.ncbi.nlm.nih.gov/giab/ftp/data/AshkenazimTrio/HG004_NA24143_mother/NIST_HiSeq_HG004_Homogeneity-14572558/HG004_HiSeq300x_fastq/	Ashkenazi Jewish
HG005	Illumina paired end WGS	NIST	Illumina HiSeq 2500 Rapid SBS	WGS paired end PCR-free	564.56	base pair	UO	UO:0000244	2 x 250	base pair	UO	UO:0000244	1-4X (300X total)	HG005_Illumina paired end WGS_replicate 1	SRX1388368	NCBI Sequence Read Archive	SRX1388368	http://www.ncbi.nlm.nih.gov/sra/SRX1388368	ftp://ftp-trace.ncbi.nlm.nih.gov/giab/ftp/data/ChineseTrio/HG005_NA24631_son/HG005_NA24631_son_HiSeq_300x/basespace_250bps_fastqs/	Han Chinese
HG005	Illumina paired end WGS	NIST	Illumina HiSeq 2500 Rapid SBS	WGS paired end PCR-free	564.56	base pair	UO	UO:0000244	2 x 250	base pair	UO	UO:0000244	1-4X (300X total)	HG005_Illumina paired end WGS_replicate 2	SRX1388369	NCBI Sequence Read Archive	SRX1388369	http://www.ncbi.nlm.nih.gov/sra/SRX1388369	ftp://ftp-trace.ncbi.nlm.nih.gov/giab/ftp/data/ChineseTrio/HG005_NA24631_son/HG005_NA24631_son_HiSeq_300x/basespace_250bps_fastqs/	Han Chinese
HG005	Illumina paired end WGS	NIST	Illumina HiSeq 2500 Rapid SBS	WGS paired end PCR-free	564.56	base pair	UO	UO:0000244	2 x 250	base pair	UO	UO:0000244	1-4X (300X total)	HG005_Illumina paired end WGS_replicate 3	SRX1388370	NCBI Sequence Read Archive	SRX1388370	http://www.ncbi.nlm.nih.gov/sra/SRX1388370	ftp://ftp-trace.ncbi.nlm.nih.gov/giab/ftp/data/ChineseTrio/HG005_NA24631_son/HG005_NA24631_son_HiSeq_300x/basespace_250bps_fastqs/	Han Chinese
HG005	Illumina paired end WGS	NIST	Illumina HiSeq 2500 Rapid SBS	WGS paired end PCR-free	564.56	base pair	UO	UO:0000244	2 x 250	base pair	UO	UO:0000244	1-4X (300X total)	HG005_Illumina paired end WGS_replicate 4	SRX1388371	NCBI Sequence Read Archive	SRX1388371	http://www.ncbi.nlm.nih.gov/sra/SRX1388371	ftp://ftp-trace.ncbi.nlm.nih.gov/giab/ftp/data/ChineseTrio/HG005_NA24631_son/HG005_NA24631_son_HiSeq_300x/basespace_250bps_fastqs/	Han Chinese
HG005	Illumina paired end WGS	NIST	Illumina HiSeq 2500 Rapid SBS	WGS paired end PCR-free	564.56	base pair	UO	UO:0000244	2 x 250	base pair	UO	UO:0000244	1-4X (300X total)	HG005_Illumina paired end WGS_replicate 5	SRX1388372	NCBI Sequence Read Archive	SRX1388372	http://www.ncbi.nlm.nih.gov/sra/SRX1388372	ftp://ftp-trace.ncbi.nlm.nih.gov/giab/ftp/data/ChineseTrio/HG005_NA24631_son/HG005_NA24631_son_HiSeq_300x/basespace_250bps_fastqs/	Han Chinese
HG005	Illumina paired end WGS	NIST	Illumina HiSeq 2500 Rapid SBS	WGS paired end PCR-free	564.56	base pair	UO	UO:0000244	2 x 250	base pair	UO	UO:0000244	1-4X (300X total)	HG005_Illumina paired end WGS_replicate 6	SRX1388373	NCBI Sequence Read Archive	SRX1388373	http://www.ncbi.nlm.nih.gov/sra/SRX1388373	ftp://ftp-trace.ncbi.nlm.nih.gov/giab/ftp/data/ChineseTrio/HG005_NA24631_son/HG005_NA24631_son_HiSeq_300x/basespace_250bps_fastqs/	Han Chinese
HG005	Illumina paired end WGS	NIST	Illumina HiSeq 2500 Rapid SBS	WGS paired end PCR-free	564.56	base pair	UO	UO:0000244	2 x 250	base pair	UO	UO:0000244	1-4X (300X total)	HG005_Illumina paired end WGS_replicate 7	SRX1388374	NCBI Sequence Read Archive	SRX1388374	http://www.ncbi.nlm.nih.gov/sra/SRX1388374	ftp://ftp-trace.ncbi.nlm.nih.gov/giab/ftp/data/ChineseTrio/HG005_NA24631_son/HG005_NA24631_son_HiSeq_300x/basespace_250bps_fastqs/	Han Chinese
HG005	Illumina paired end WGS	NIST	Illumina HiSeq 2500 Rapid SBS	WGS paired end PCR-free	564.56	base pair	UO	UO:0000244	2 x 250	base pair	UO	UO:0000244	1-4X (300X total)	HG005_Illumina paired end WGS_replicate 8	SRX1388375	NCBI Sequence Read Archive	SRX1388375	http://www.ncbi.nlm.nih.gov/sra/SRX1388375	ftp://ftp-trace.ncbi.nlm.nih.gov/giab/ftp/data/ChineseTrio/HG005_NA24631_son/HG005_NA24631_son_HiSeq_300x/basespace_250bps_fastqs/	Han Chinese
HG005	Illumina paired end WGS	NIST	Illumina HiSeq 2500 Rapid SBS	WGS paired end PCR-free	564.56	base pair	UO	UO:0000244	2 x 250	base pair	UO	UO:0000244	1-4X (300X total)	HG005_Illumina paired end WGS_replicate 9	SRX1388376	NCBI Sequence Read Archive	SRX1388376	http://www.ncbi.nlm.nih.gov/sra/SRX1388376	ftp://ftp-trace.ncbi.nlm.nih.gov/giab/ftp/data/ChineseTrio/HG005_NA24631_son/HG005_NA24631_son_HiSeq_300x/basespace_250bps_fastqs/	Han Chinese
HG005	Illumina paired end WGS	NIST	Illumina HiSeq 2500 Rapid SBS	WGS paired end PCR-free	564.56	base pair	UO	UO:0000244	2 x 250	base pair	UO	UO:0000244	1-4X (300X total)	HG005_Illumina paired end WGS_replicate 10	SRX1388377	NCBI Sequence Read Archive	SRX1388377	http://www.ncbi.nlm.nih.gov/sra/SRX1388377	ftp://ftp-trace.ncbi.nlm.nih.gov/giab/ftp/data/ChineseTrio/HG005_NA24631_son/HG005_NA24631_son_HiSeq_300x/basespace_250bps_fastqs/	Han Chinese
HG005	Illumina paired end WGS	NIST	Illumina HiSeq 2500 Rapid SBS	WGS paired end PCR-free	564.56	base pair	UO	UO:0000244	2 x 250	base pair	UO	UO:0000244	1-4X (300X total)	HG005_Illumina paired end WGS_replicate 11	SRX1388378	NCBI Sequence Read Archive	SRX1388378	http://www.ncbi.nlm.nih.gov/sra/SRX1388378	ftp://ftp-trace.ncbi.nlm.nih.gov/giab/ftp/data/ChineseTrio/HG005_NA24631_son/HG005_NA24631_son_HiSeq_300x/basespace_250bps_fastqs/	Han Chinese
HG005	Illumina paired end WGS	NIST	Illumina HiSeq 2500 Rapid SBS	WGS paired end PCR-free	564.56	base pair	UO	UO:0000244	2 x 250	base pair	UO	UO:0000244	1-4X (300X total)	HG005_Illumina paired end WGS_replicate 12	SRX1388379	NCBI Sequence Read Archive	SRX1388379	http://www.ncbi.nlm.nih.gov/sra/SRX1388379	ftp://ftp-trace.ncbi.nlm.nih.gov/giab/ftp/data/ChineseTrio/HG005_NA24631_son/HG005_NA24631_son_HiSeq_300x/basespace_250bps_fastqs/	Han Chinese
HG005	Illumina paired end WGS	NIST	Illumina HiSeq 2500 Rapid SBS	WGS paired end PCR-free	564.56	base pair	UO	UO:0000244	2 x 250	base pair	UO	UO:0000244	1-4X (300X total)	HG005_Illumina paired end WGS_replicate 13	SRX1388380	NCBI Sequence Read Archive	SRX1388380	http://www.ncbi.nlm.nih.gov/sra/SRX1388380	ftp://ftp-trace.ncbi.nlm.nih.gov/giab/ftp/data/ChineseTrio/HG005_NA24631_son/HG005_NA24631_son_HiSeq_300x/basespace_250bps_fastqs/	Han Chinese
HG005	Illumina paired end WGS	NIST	Illumina HiSeq 2500 Rapid SBS	WGS paired end PCR-free	564.56	base pair	UO	UO:0000244	2 x 250	base pair	UO	UO:0000244	1-4X (300X total)	HG005_Illumina paired end WGS_replicate 14	SRX1388381	NCBI Sequence Read Archive	SRX1388381	http://www.ncbi.nlm.nih.gov/sra/SRX1388381	ftp://ftp-trace.ncbi.nlm.nih.gov/giab/ftp/data/ChineseTrio/HG005_NA24631_son/HG005_NA24631_son_HiSeq_300x/basespace_250bps_fastqs/	Han Chinese
HG005	Illumina paired end WGS	NIST	Illumina HiSeq 2500 Rapid SBS	WGS paired end PCR-free	564.56	base pair	UO	UO:0000244	2 x 250	base pair	UO	UO:0000244	1-4X (300X total)	HG005_Illumina paired end WGS_replicate 15	SRX1388382	NCBI Sequence Read Archive	SRX1388382	http://www.ncbi.nlm.nih.gov/sra/SRX1388382	ftp://ftp-trace.ncbi.nlm.nih.gov/giab/ftp/data/ChineseTrio/HG005_NA24631_son/HG005_NA24631_son_HiSeq_300x/basespace_250bps_fastqs/	Han Chinese
HG005	Illumina paired end WGS	NIST	Illumina HiSeq 2500 Rapid SBS	WGS paired end PCR-free	564.56	base pair	UO	UO:0000244	2 x 250	base pair	UO	UO:0000244	1-4X (300X total)	HG005_Illumina paired end WGS_replicate 16	SRX1388383	NCBI Sequence Read Archive	SRX1388383	http://www.ncbi.nlm.nih.gov/sra/SRX1388383	ftp://ftp-trace.ncbi.nlm.nih.gov/giab/ftp/data/ChineseTrio/HG005_NA24631_son/HG005_NA24631_son_HiSeq_300x/basespace_250bps_fastqs/	Han Chinese
HG005	Illumina paired end WGS	NIST	Illumina HiSeq 2500 Rapid SBS	WGS paired end PCR-free	564.56	base pair	UO	UO:0000244	2 x 250	base pair	UO	UO:0000244	1-4X (300X total)	HG005_Illumina paired end WGS_replicate 17	SRX1388384	NCBI Sequence Read Archive	SRX1388384	http://www.ncbi.nlm.nih.gov/sra/SRX1388384	ftp://ftp-trace.ncbi.nlm.nih.gov/giab/ftp/data/ChineseTrio/HG005_NA24631_son/HG005_NA24631_son_HiSeq_300x/basespace_250bps_fastqs/	Han Chinese
HG005	Illumina paired end WGS	NIST	Illumina HiSeq 2500 Rapid SBS	WGS paired end PCR-free	564.56	base pair	UO	UO:0000244	2 x 250	base pair	UO	UO:0000244	1-4X (300X total)	HG005_Illumina paired end WGS_replicate 18	SRX1388385	NCBI Sequence Read Archive	SRX1388385	http://www.ncbi.nlm.nih.gov/sra/SRX1388385	ftp://ftp-trace.ncbi.nlm.nih.gov/giab/ftp/data/ChineseTrio/HG005_NA24631_son/HG005_NA24631_son_HiSeq_300x/basespace_250bps_fastqs/	Han Chinese
HG005	Illumina paired end WGS	NIST	Illumina HiSeq 2500 Rapid SBS	WGS paired end PCR-free	564.56	base pair	UO	UO:0000244	2 x 250	base pair	UO	UO:0000244	1-4X (300X total)	HG005_Illumina paired end WGS_replicate 19	SRX1388386	NCBI Sequence Read Archive	SRX1388386	http://www.ncbi.nlm.nih.gov/sra/SRX1388386	ftp://ftp-trace.ncbi.nlm.nih.gov/giab/ftp/data/ChineseTrio/HG005_NA24631_son/HG005_NA24631_son_HiSeq_300x/basespace_250bps_fastqs/	Han Chinese
HG005	Illumina paired end WGS	NIST	Illumina HiSeq 2500 Rapid SBS	WGS paired end PCR-free	564.56	base pair	UO	UO:0000244	2 x 250	base pair	UO	UO:0000244	1-4X (300X total)	HG005_Illumina paired end WGS_replicate 20	SRX1388387	NCBI Sequence Read Archive	SRX1388387	http://www.ncbi.nlm.nih.gov/sra/SRX1388387	ftp://ftp-trace.ncbi.nlm.nih.gov/giab/ftp/data/ChineseTrio/HG005_NA24631_son/HG005_NA24631_son_HiSeq_300x/basespace_250bps_fastqs/	Han Chinese
HG005	Illumina paired end WGS	NIST	Illumina HiSeq 2500 Rapid SBS	WGS paired end PCR-free	564.56	base pair	UO	UO:0000244	2 x 250	base pair	UO	UO:0000244	1-4X (300X total)	HG005_Illumina paired end WGS_replicate 21	SRX1388388	NCBI Sequence Read Archive	SRX1388388	http://www.ncbi.nlm.nih.gov/sra/SRX1388388	ftp://ftp-trace.ncbi.nlm.nih.gov/giab/ftp/data/ChineseTrio/HG005_NA24631_son/HG005_NA24631_son_HiSeq_300x/basespace_250bps_fastqs/	Han Chinese
HG005	Illumina paired end WGS	NIST	Illumina HiSeq 2500 Rapid SBS	WGS paired end PCR-free	564.56	base pair	UO	UO:0000244	2 x 250	base pair	UO	UO:0000244	1-4X (300X total)	HG005_Illumina paired end WGS_replicate 22	SRX1388389	NCBI Sequence Read Archive	SRX1388389	http://www.ncbi.nlm.nih.gov/sra/SRX1388389	ftp://ftp-trace.ncbi.nlm.nih.gov/giab/ftp/data/ChineseTrio/HG005_NA24631_son/HG005_NA24631_son_HiSeq_300x/basespace_250bps_fastqs/	Han Chinese
HG005	Illumina paired end WGS	NIST	Illumina HiSeq 2500 Rapid SBS	WGS paired end PCR-free	564.56	base pair	UO	UO:0000244	2 x 250	base pair	UO	UO:0000244	1-4X (300X total)	HG005_Illumina paired end WGS_replicate 23	SRX1388390	NCBI Sequence Read Archive	SRX1388390	http://www.ncbi.nlm.nih.gov/sra/SRX1388390	ftp://ftp-trace.ncbi.nlm.nih.gov/giab/ftp/data/ChineseTrio/HG005_NA24631_son/HG005_NA24631_son_HiSeq_300x/basespace_250bps_fastqs/	Han Chinese
HG005	Illumina paired end WGS	NIST	Illumina HiSeq 2500 Rapid SBS	WGS paired end PCR-free	564.56	base pair	UO	UO:0000244	2 x 250	base pair	UO	UO:0000244	1-4X (300X total)	HG005_Illumina paired end WGS_replicate 24	SRX1388391	NCBI Sequence Read Archive	SRX1388391	http://www.ncbi.nlm.nih.gov/sra/SRX1388391	ftp://ftp-trace.ncbi.nlm.nih.gov/giab/ftp/data/ChineseTrio/HG005_NA24631_son/HG005_NA24631_son_HiSeq_300x/basespace_250bps_fastqs/	Han Chinese
HG005	Illumina paired end WGS	NIST	Illumina HiSeq 2500 Rapid SBS	WGS paired end PCR-free	564.56	base pair	UO	UO:0000244	2 x 250	base pair	UO	UO:0000244	1-4X (300X total)	HG005_Illumina paired end WGS_replicate 25	SRX1388392	NCBI Sequence Read Archive	SRX1388392	http://www.ncbi.nlm.nih.gov/sra/SRX1388392	ftp://ftp-trace.ncbi.nlm.nih.gov/giab/ftp/data/ChineseTrio/HG005_NA24631_son/HG005_NA24631_son_HiSeq_300x/basespace_250bps_fastqs/	Han Chinese
HG005	Illumina paired end WGS	NIST	Illumina HiSeq 2500 Rapid SBS	WGS paired end PCR-free	564.56	base pair	UO	UO:0000244	2 x 250	base pair	UO	UO:0000244	1-4X (300X total)	HG005_Illumina paired end WGS_replicate 26	SRX1388393	NCBI Sequence Read Archive	SRX1388393	http://www.ncbi.nlm.nih.gov/sra/SRX1388393	ftp://ftp-trace.ncbi.nlm.nih.gov/giab/ftp/data/ChineseTrio/HG005_NA24631_son/HG005_NA24631_son_HiSeq_300x/basespace_250bps_fastqs/	Han Chinese
HG005	Illumina paired end WGS	NIST	Illumina HiSeq 2500 Rapid SBS	WGS paired end PCR-free	564.56	base pair	UO	UO:0000244	2 x 250	base pair	UO	UO:0000244	1-4X (300X total)	HG005_Illumina paired end WGS_replicate 27	SRX1388394	NCBI Sequence Read Archive	SRX1388394	http://www.ncbi.nlm.nih.gov/sra/SRX1388394	ftp://ftp-trace.ncbi.nlm.nih.gov/giab/ftp/data/ChineseTrio/HG005_NA24631_son/HG005_NA24631_son_HiSeq_300x/basespace_250bps_fastqs/	Han Chinese
HG005	Illumina paired end WGS	NIST	Illumina HiSeq 2500 Rapid SBS	WGS paired end PCR-free	564.56	base pair	UO	UO:0000244	2 x 250	base pair	UO	UO:0000244	1-4X (300X total)	HG005_Illumina paired end WGS_replicate 28	SRX1388395	NCBI Sequence Read Archive	SRX1388395	http://www.ncbi.nlm.nih.gov/sra/SRX1388395	ftp://ftp-trace.ncbi.nlm.nih.gov/giab/ftp/data/ChineseTrio/HG005_NA24631_son/HG005_NA24631_son_HiSeq_300x/basespace_250bps_fastqs/	Han Chinese
HG005	Illumina paired end WGS	NIST	Illumina HiSeq 2500 Rapid SBS	WGS paired end PCR-free	564.56	base pair	UO	UO:0000244	2 x 250	base pair	UO	UO:0000244	1-4X (300X total)	HG005_Illumina paired end WGS_replicate 29	SRX1388396	NCBI Sequence Read Archive	SRX1388396	http://www.ncbi.nlm.nih.gov/sra/SRX1388396	ftp://ftp-trace.ncbi.nlm.nih.gov/giab/ftp/data/ChineseTrio/HG005_NA24631_son/HG005_NA24631_son_HiSeq_300x/basespace_250bps_fastqs/	Han Chinese
HG005	Illumina paired end WGS	NIST	Illumina HiSeq 2500 Rapid SBS	WGS paired end PCR-free	564.56	base pair	UO	UO:0000244	2 x 250	base pair	UO	UO:0000244	1-4X (300X total)	HG005_Illumina paired end WGS_replicate 30	SRX1388397	NCBI Sequence Read Archive	SRX1388397	http://www.ncbi.nlm.nih.gov/sra/SRX1388397	ftp://ftp-trace.ncbi.nlm.nih.gov/giab/ftp/data/ChineseTrio/HG005_NA24631_son/HG005_NA24631_son_HiSeq_300x/basespace_250bps_fastqs/	Han Chinese
HG005	Illumina paired end WGS	NIST	Illumina HiSeq 2500 Rapid SBS	WGS paired end PCR-free	564.56	base pair	UO	UO:0000244	2 x 250	base pair	UO	UO:0000244	1-4X (300X total)	HG005_Illumina paired end WGS_replicate 31	SRX1388398	NCBI Sequence Read Archive	SRX1388398	http://www.ncbi.nlm.nih.gov/sra/SRX1388398	ftp://ftp-trace.ncbi.nlm.nih.gov/giab/ftp/data/ChineseTrio/HG005_NA24631_son/HG005_NA24631_son_HiSeq_300x/basespace_250bps_fastqs/	Han Chinese
HG005	Illumina paired end WGS	NIST	Illumina HiSeq 2500 Rapid SBS	WGS paired end PCR-free	564.56	base pair	UO	UO:0000244	2 x 250	base pair	UO	UO:0000244	1-4X (300X total)	HG005_Illumina paired end WGS_replicate 32	SRX1388399	NCBI Sequence Read Archive	SRX1388399	http://www.ncbi.nlm.nih.gov/sra/SRX1388399	ftp://ftp-trace.ncbi.nlm.nih.gov/giab/ftp/data/ChineseTrio/HG005_NA24631_son/HG005_NA24631_son_HiSeq_300x/basespace_250bps_fastqs/	Han Chinese
HG005	Illumina paired end WGS	NIST	Illumina HiSeq 2500 Rapid SBS	WGS paired end PCR-free	564.56	base pair	UO	UO:0000244	2 x 250	base pair	UO	UO:0000244	1-4X (300X total)	HG005_Illumina paired end WGS_replicate 33	SRX1388400	NCBI Sequence Read Archive	SRX1388400	http://www.ncbi.nlm.nih.gov/sra/SRX1388400	ftp://ftp-trace.ncbi.nlm.nih.gov/giab/ftp/data/ChineseTrio/HG005_NA24631_son/HG005_NA24631_son_HiSeq_300x/basespace_250bps_fastqs/	Han Chinese
HG005	Illumina paired end WGS	NIST	Illumina HiSeq 2500 Rapid SBS	WGS paired end PCR-free	564.56	base pair	UO	UO:0000244	2 x 250	base pair	UO	UO:0000244	1-4X (300X total)	HG005_Illumina paired end WGS_replicate 34	SRX1388401	NCBI Sequence Read Archive	SRX1388401	http://www.ncbi.nlm.nih.gov/sra/SRX1388401	ftp://ftp-trace.ncbi.nlm.nih.gov/giab/ftp/data/ChineseTrio/HG005_NA24631_son/HG005_NA24631_son_HiSeq_300x/basespace_250bps_fastqs/	Han Chinese
HG005	Illumina paired end WGS	NIST	Illumina HiSeq 2500 Rapid SBS	WGS paired end PCR-free	564.56	base pair	UO	UO:0000244	2 x 250	base pair	UO	UO:0000244	1-4X (300X total)	HG005_Illumina paired end WGS_replicate 35	SRX1388402	NCBI Sequence Read Archive	SRX1388402	http://www.ncbi.nlm.nih.gov/sra/SRX1388402	ftp://ftp-trace.ncbi.nlm.nih.gov/giab/ftp/data/ChineseTrio/HG005_NA24631_son/HG005_NA24631_son_HiSeq_300x/basespace_250bps_fastqs/	Han Chinese
HG005	Illumina paired end WGS	NIST	Illumina HiSeq 2500 Rapid SBS	WGS paired end PCR-free	564.56	base pair	UO	UO:0000244	2 x 250	base pair	UO	UO:0000244	1-4X (300X total)	HG005_Illumina paired end WGS_replicate 36	SRX1388403	NCBI Sequence Read Archive	SRX1388403	http://www.ncbi.nlm.nih.gov/sra/SRX1388403	ftp://ftp-trace.ncbi.nlm.nih.gov/giab/ftp/data/ChineseTrio/HG005_NA24631_son/HG005_NA24631_son_HiSeq_300x/basespace_250bps_fastqs/	Han Chinese
HG005	Illumina paired end WGS	NIST	Illumina HiSeq 2500 Rapid SBS	WGS paired end PCR-free	564.56	base pair	UO	UO:0000244	2 x 250	base pair	UO	UO:0000244	1-4X (300X total)	HG005_Illumina paired end WGS_replicate 37	SRX1388404	NCBI Sequence Read Archive	SRX1388404	http://www.ncbi.nlm.nih.gov/sra/SRX1388404	ftp://ftp-trace.ncbi.nlm.nih.gov/giab/ftp/data/ChineseTrio/HG005_NA24631_son/HG005_NA24631_son_HiSeq_300x/basespace_250bps_fastqs/	Han Chinese
HG005	Illumina paired end WGS	NIST	Illumina HiSeq 2500 Rapid SBS	WGS paired end PCR-free	564.56	base pair	UO	UO:0000244	2 x 250	base pair	UO	UO:0000244	1-4X (300X total)	HG005_Illumina paired end WGS_replicate 38	SRX1388405	NCBI Sequence Read Archive	SRX1388405	http://www.ncbi.nlm.nih.gov/sra/SRX1388405	ftp://ftp-trace.ncbi.nlm.nih.gov/giab/ftp/data/ChineseTrio/HG005_NA24631_son/HG005_NA24631_son_HiSeq_300x/basespace_250bps_fastqs/	Han Chinese
HG005	Illumina paired end WGS	NIST	Illumina HiSeq 2500 Rapid SBS	WGS paired end PCR-free	564.56	base pair	UO	UO:0000244	2 x 250	base pair	UO	UO:0000244	1-4X (300X total)	HG005_Illumina paired end WGS_replicate 39	SRX1388406	NCBI Sequence Read Archive	SRX1388406	http://www.ncbi.nlm.nih.gov/sra/SRX1388406	ftp://ftp-trace.ncbi.nlm.nih.gov/giab/ftp/data/ChineseTrio/HG005_NA24631_son/HG005_NA24631_son_HiSeq_300x/basespace_250bps_fastqs/	Han Chinese
HG005	Illumina paired end WGS	NIST	Illumina HiSeq 2500 Rapid SBS	WGS paired end PCR-free	564.56	base pair	UO	UO:0000244	2 x 250	base pair	UO	UO:0000244	1-4X (300X total)	HG005_Illumina paired end WGS_replicate 40	SRX1388407	NCBI Sequence Read Archive	SRX1388407	http://www.ncbi.nlm.nih.gov/sra/SRX1388407	ftp://ftp-trace.ncbi.nlm.nih.gov/giab/ftp/data/ChineseTrio/HG005_NA24631_son/HG005_NA24631_son_HiSeq_300x/basespace_250bps_fastqs/	Han Chinese
HG005	Illumina paired end WGS	NIST	Illumina HiSeq 2500 Rapid SBS	WGS paired end PCR-free	564.56	base pair	UO	UO:0000244	2 x 250	base pair	UO	UO:0000244	1-4X (300X total)	HG005_Illumina paired end WGS_replicate 41	SRX1388408	NCBI Sequence Read Archive	SRX1388408	http://www.ncbi.nlm.nih.gov/sra/SRX1388408	ftp://ftp-trace.ncbi.nlm.nih.gov/giab/ftp/data/ChineseTrio/HG005_NA24631_son/HG005_NA24631_son_HiSeq_300x/basespace_250bps_fastqs/	Han Chinese
HG005	Illumina paired end WGS	NIST	Illumina HiSeq 2500 Rapid SBS	WGS paired end PCR-free	564.56	base pair	UO	UO:0000244	2 x 250	base pair	UO	UO:0000244	1-4X (300X total)	HG005_Illumina paired end WGS_replicate 42	SRX1388409	NCBI Sequence Read Archive	SRX1388409	http://www.ncbi.nlm.nih.gov/sra/SRX1388409	ftp://ftp-trace.ncbi.nlm.nih.gov/giab/ftp/data/ChineseTrio/HG005_NA24631_son/HG005_NA24631_son_HiSeq_300x/basespace_250bps_fastqs/	Han Chinese
HG005	Illumina paired end WGS	NIST	Illumina HiSeq 2500 Rapid SBS	WGS paired end PCR-free	564.56	base pair	UO	UO:0000244	2 x 250	base pair	UO	UO:0000244	1-4X (300X total)	HG005_Illumina paired end WGS_replicate 43	SRX1388410	NCBI Sequence Read Archive	SRX1388410	http://www.ncbi.nlm.nih.gov/sra/SRX1388410	ftp://ftp-trace.ncbi.nlm.nih.gov/giab/ftp/data/ChineseTrio/HG005_NA24631_son/HG005_NA24631_son_HiSeq_300x/basespace_250bps_fastqs/	Han Chinese
HG005	Illumina paired end WGS	NIST	Illumina HiSeq 2500 Rapid SBS	WGS paired end PCR-free	564.56	base pair	UO	UO:0000244	2 x 250	base pair	UO	UO:0000244	1-4X (300X total)	HG005_Illumina paired end WGS_replicate 44	SRX1388411	NCBI Sequence Read Archive	SRX1388411	http://www.ncbi.nlm.nih.gov/sra/SRX1388411	ftp://ftp-trace.ncbi.nlm.nih.gov/giab/ftp/data/ChineseTrio/HG005_NA24631_son/HG005_NA24631_son_HiSeq_300x/basespace_250bps_fastqs/	Han Chinese
HG005	Illumina paired end WGS	NIST	Illumina HiSeq 2500 Rapid SBS	WGS paired end PCR-free	564.56	base pair	UO	UO:0000244	2 x 250	base pair	UO	UO:0000244	1-4X (300X total)	HG005_Illumina paired end WGS_replicate 45	SRX1388412	NCBI Sequence Read Archive	SRX1388412	http://www.ncbi.nlm.nih.gov/sra/SRX1388412	ftp://ftp-trace.ncbi.nlm.nih.gov/giab/ftp/data/ChineseTrio/HG005_NA24631_son/HG005_NA24631_son_HiSeq_300x/basespace_250bps_fastqs/	Han Chinese
HG005	Illumina paired end WGS	NIST	Illumina HiSeq 2500 Rapid SBS	WGS paired end PCR-free	564.56	base pair	UO	UO:0000244	2 x 250	base pair	UO	UO:0000244	1-4X (300X total)	HG005_Illumina paired end WGS_replicate 46	SRX1388413	NCBI Sequence Read Archive	SRX1388413	http://www.ncbi.nlm.nih.gov/sra/SRX1388413	ftp://ftp-trace.ncbi.nlm.nih.gov/giab/ftp/data/ChineseTrio/HG005_NA24631_son/HG005_NA24631_son_HiSeq_300x/basespace_250bps_fastqs/	Han Chinese
HG005	Illumina paired end WGS	NIST	Illumina HiSeq 2500 Rapid SBS	WGS paired end PCR-free	564.56	base pair	UO	UO:0000244	2 x 250	base pair	UO	UO:0000244	1-4X (300X total)	HG005_Illumina paired end WGS_replicate 47	SRX1388414	NCBI Sequence Read Archive	SRX1388414	http://www.ncbi.nlm.nih.gov/sra/SRX1388414	ftp://ftp-trace.ncbi.nlm.nih.gov/giab/ftp/data/ChineseTrio/HG005_NA24631_son/HG005_NA24631_son_HiSeq_300x/basespace_250bps_fastqs/	Han Chinese
HG005	Illumina paired end WGS	NIST	Illumina HiSeq 2500 Rapid SBS	WGS paired end PCR-free	564.56	base pair	UO	UO:0000244	2 x 250	base pair	UO	UO:0000244	1-4X (300X total)	HG005_Illumina paired end WGS_replicate 48	SRX1388415	NCBI Sequence Read Archive	SRX1388415	http://www.ncbi.nlm.nih.gov/sra/SRX1388415	ftp://ftp-trace.ncbi.nlm.nih.gov/giab/ftp/data/ChineseTrio/HG005_NA24631_son/HG005_NA24631_son_HiSeq_300x/basespace_250bps_fastqs/	Han Chinese
HG005	Illumina paired end WGS	NIST	Illumina HiSeq 2500 Rapid SBS	WGS paired end PCR-free	564.56	base pair	UO	UO:0000244	2 x 250	base pair	UO	UO:0000244	1-4X (300X total)	HG005_Illumina paired end WGS_replicate 49	SRX1388416	NCBI Sequence Read Archive	SRX1388416	http://www.ncbi.nlm.nih.gov/sra/SRX1388416	ftp://ftp-trace.ncbi.nlm.nih.gov/giab/ftp/data/ChineseTrio/HG005_NA24631_son/HG005_NA24631_son_HiSeq_300x/basespace_250bps_fastqs/	Han Chinese
HG005	Illumina paired end WGS	NIST	Illumina HiSeq 2500 Rapid SBS	WGS paired end PCR-free	564.56	base pair	UO	UO:0000244	2 x 250	base pair	UO	UO:0000244	1-4X (300X total)	HG005_Illumina paired end WGS_replicate 50	SRX1388417	NCBI Sequence Read Archive	SRX1388417	http://www.ncbi.nlm.nih.gov/sra/SRX1388417	ftp://ftp-trace.ncbi.nlm.nih.gov/giab/ftp/data/ChineseTrio/HG005_NA24631_son/HG005_NA24631_son_HiSeq_300x/basespace_250bps_fastqs/	Han Chinese
HG005	Illumina paired end WGS	NIST	Illumina HiSeq 2500 Rapid SBS	WGS paired end PCR-free	564.56	base pair	UO	UO:0000244	2 x 250	base pair	UO	UO:0000244	1-4X (300X total)	HG005_Illumina paired end WGS_replicate 51	SRX1388418	NCBI Sequence Read Archive	SRX1388418	http://www.ncbi.nlm.nih.gov/sra/SRX1388418	ftp://ftp-trace.ncbi.nlm.nih.gov/giab/ftp/data/ChineseTrio/HG005_NA24631_son/HG005_NA24631_son_HiSeq_300x/basespace_250bps_fastqs/	Han Chinese
HG005	Illumina paired end WGS	NIST	Illumina HiSeq 2500 Rapid SBS	WGS paired end PCR-free	564.56	base pair	UO	UO:0000244	2 x 250	base pair	UO	UO:0000244	1-4X (300X total)	HG005_Illumina paired end WGS_replicate 52	SRX1388419	NCBI Sequence Read Archive	SRX1388419	http://www.ncbi.nlm.nih.gov/sra/SRX1388419	ftp://ftp-trace.ncbi.nlm.nih.gov/giab/ftp/data/ChineseTrio/HG005_NA24631_son/HG005_NA24631_son_HiSeq_300x/basespace_250bps_fastqs/	Han Chinese
HG005	Illumina paired end WGS	NIST	Illumina HiSeq 2500 Rapid SBS	WGS paired end PCR-free	564.56	base pair	UO	UO:0000244	2 x 250	base pair	UO	UO:0000244	1-4X (300X total)	HG005_Illumina paired end WGS_replicate 53	SRX1388420	NCBI Sequence Read Archive	SRX1388420	http://www.ncbi.nlm.nih.gov/sra/SRX1388420	ftp://ftp-trace.ncbi.nlm.nih.gov/giab/ftp/data/ChineseTrio/HG005_NA24631_son/HG005_NA24631_son_HiSeq_300x/basespace_250bps_fastqs/	Han Chinese
HG005	Illumina paired end WGS	NIST	Illumina HiSeq 2500 Rapid SBS	WGS paired end PCR-free	564.56	base pair	UO	UO:0000244	2 x 250	base pair	UO	UO:0000244	1-4X (300X total)	HG005_Illumina paired end WGS_replicate 54	SRX1388421	NCBI Sequence Read Archive	SRX1388421	http://www.ncbi.nlm.nih.gov/sra/SRX1388421	ftp://ftp-trace.ncbi.nlm.nih.gov/giab/ftp/data/ChineseTrio/HG005_NA24631_son/HG005_NA24631_son_HiSeq_300x/basespace_250bps_fastqs/	Han Chinese
HG005	Illumina paired end WGS	NIST	Illumina HiSeq 2500 Rapid SBS	WGS paired end PCR-free	564.56	base pair	UO	UO:0000244	2 x 250	base pair	UO	UO:0000244	1-4X (300X total)	HG005_Illumina paired end WGS_replicate 55	SRX1388422	NCBI Sequence Read Archive	SRX1388422	http://www.ncbi.nlm.nih.gov/sra/SRX1388422	ftp://ftp-trace.ncbi.nlm.nih.gov/giab/ftp/data/ChineseTrio/HG005_NA24631_son/HG005_NA24631_son_HiSeq_300x/basespace_250bps_fastqs/	Han Chinese
HG005	Illumina paired end WGS	NIST	Illumina HiSeq 2500 Rapid SBS	WGS paired end PCR-free	564.56	base pair	UO	UO:0000244	2 x 250	base pair	UO	UO:0000244	1-4X (300X total)	HG005_Illumina paired end WGS_replicate 56	SRX1388423	NCBI Sequence Read Archive	SRX1388423	http://www.ncbi.nlm.nih.gov/sra/SRX1388423	ftp://ftp-trace.ncbi.nlm.nih.gov/giab/ftp/data/ChineseTrio/HG005_NA24631_son/HG005_NA24631_son_HiSeq_300x/basespace_250bps_fastqs/	Han Chinese
HG005	Illumina paired end WGS	NIST	Illumina HiSeq 2500 Rapid SBS	WGS paired end PCR-free	564.56	base pair	UO	UO:0000244	2 x 250	base pair	UO	UO:0000244	1-4X (300X total)	HG005_Illumina paired end WGS_replicate 57	SRX1388424	NCBI Sequence Read Archive	SRX1388424	http://www.ncbi.nlm.nih.gov/sra/SRX1388424	ftp://ftp-trace.ncbi.nlm.nih.gov/giab/ftp/data/ChineseTrio/HG005_NA24631_son/HG005_NA24631_son_HiSeq_300x/basespace_250bps_fastqs/	Han Chinese
HG005	Illumina paired end WGS	NIST	Illumina HiSeq 2500 Rapid SBS	WGS paired end PCR-free	564.56	base pair	UO	UO:0000244	2 x 250	base pair	UO	UO:0000244	1-4X (300X total)	HG005_Illumina paired end WGS_replicate 58	SRX1388425	NCBI Sequence Read Archive	SRX1388425	http://www.ncbi.nlm.nih.gov/sra/SRX1388425	ftp://ftp-trace.ncbi.nlm.nih.gov/giab/ftp/data/ChineseTrio/HG005_NA24631_son/HG005_NA24631_son_HiSeq_300x/basespace_250bps_fastqs/	Han Chinese
HG005	Illumina paired end WGS	NIST	Illumina HiSeq 2500 Rapid SBS	WGS paired end PCR-free	564.56	base pair	UO	UO:0000244	2 x 250	base pair	UO	UO:0000244	1-4X (300X total)	HG005_Illumina paired end WGS_replicate 59	SRX1388426	NCBI Sequence Read Archive	SRX1388426	http://www.ncbi.nlm.nih.gov/sra/SRX1388426	ftp://ftp-trace.ncbi.nlm.nih.gov/giab/ftp/data/ChineseTrio/HG005_NA24631_son/HG005_NA24631_son_HiSeq_300x/basespace_250bps_fastqs/	Han Chinese
HG005	Illumina paired end WGS	NIST	Illumina HiSeq 2500 Rapid SBS	WGS paired end PCR-free	564.56	base pair	UO	UO:0000244	2 x 250	base pair	UO	UO:0000244	1-4X (300X total)	HG005_Illumina paired end WGS_replicate 60	SRX1388427	NCBI Sequence Read Archive	SRX1388427	http://www.ncbi.nlm.nih.gov/sra/SRX1388427	ftp://ftp-trace.ncbi.nlm.nih.gov/giab/ftp/data/ChineseTrio/HG005_NA24631_son/HG005_NA24631_son_HiSeq_300x/basespace_250bps_fastqs/	Han Chinese
HG005	Illumina paired end WGS	NIST	Illumina HiSeq 2500 Rapid SBS	WGS paired end PCR-free	564.56	base pair	UO	UO:0000244	2 x 250	base pair	UO	UO:0000244	1-4X (300X total)	HG005_Illumina paired end WGS_replicate 61	SRX1388428	NCBI Sequence Read Archive	SRX1388428	http://www.ncbi.nlm.nih.gov/sra/SRX1388428	ftp://ftp-trace.ncbi.nlm.nih.gov/giab/ftp/data/ChineseTrio/HG005_NA24631_son/HG005_NA24631_son_HiSeq_300x/basespace_250bps_fastqs/	Han Chinese
HG005	Illumina paired end WGS	NIST	Illumina HiSeq 2500 Rapid SBS	WGS paired end PCR-free	564.56	base pair	UO	UO:0000244	2 x 250	base pair	UO	UO:0000244	1-4X (300X total)	HG005_Illumina paired end WGS_replicate 62	SRX1388429	NCBI Sequence Read Archive	SRX1388429	http://www.ncbi.nlm.nih.gov/sra/SRX1388429	ftp://ftp-trace.ncbi.nlm.nih.gov/giab/ftp/data/ChineseTrio/HG005_NA24631_son/HG005_NA24631_son_HiSeq_300x/basespace_250bps_fastqs/	Han Chinese
HG005	Illumina paired end WGS	NIST	Illumina HiSeq 2500 Rapid SBS	WGS paired end PCR-free	564.56	base pair	UO	UO:0000244	2 x 250	base pair	UO	UO:0000244	1-4X (300X total)	HG005_Illumina paired end WGS_replicate 63	SRX1388430	NCBI Sequence Read Archive	SRX1388430	http://www.ncbi.nlm.nih.gov/sra/SRX1388430	ftp://ftp-trace.ncbi.nlm.nih.gov/giab/ftp/data/ChineseTrio/HG005_NA24631_son/HG005_NA24631_son_HiSeq_300x/basespace_250bps_fastqs/	Han Chinese
HG005	Illumina paired end WGS	NIST	Illumina HiSeq 2500 Rapid SBS	WGS paired end PCR-free	564.56	base pair	UO	UO:0000244	2 x 250	base pair	UO	UO:0000244	1-4X (300X total)	HG005_Illumina paired end WGS_replicate 64	SRX1388431	NCBI Sequence Read Archive	SRX1388431	http://www.ncbi.nlm.nih.gov/sra/SRX1388431	ftp://ftp-trace.ncbi.nlm.nih.gov/giab/ftp/data/ChineseTrio/HG005_NA24631_son/HG005_NA24631_son_HiSeq_300x/basespace_250bps_fastqs/	Han Chinese
HG005	Illumina paired end WGS	NIST	Illumina HiSeq 2500 Rapid SBS	WGS paired end PCR-free	564.56	base pair	UO	UO:0000244	2 x 250	base pair	UO	UO:0000244	1-4X (300X total)	HG005_Illumina paired end WGS_replicate 65	SRX1388432	NCBI Sequence Read Archive	SRX1388432	http://www.ncbi.nlm.nih.gov/sra/SRX1388432	ftp://ftp-trace.ncbi.nlm.nih.gov/giab/ftp/data/ChineseTrio/HG005_NA24631_son/HG005_NA24631_son_HiSeq_300x/basespace_250bps_fastqs/	Han Chinese
HG005	Illumina paired end WGS	NIST	Illumina HiSeq 2500 Rapid SBS	WGS paired end PCR-free	564.56	base pair	UO	UO:0000244	2 x 250	base pair	UO	UO:0000244	1-4X (300X total)	HG005_Illumina paired end WGS_replicate 66	SRX1388433	NCBI Sequence Read Archive	SRX1388433	http://www.ncbi.nlm.nih.gov/sra/SRX1388433	ftp://ftp-trace.ncbi.nlm.nih.gov/giab/ftp/data/ChineseTrio/HG005_NA24631_son/HG005_NA24631_son_HiSeq_300x/basespace_250bps_fastqs/	Han Chinese
HG005	Illumina paired end WGS	NIST	Illumina HiSeq 2500 Rapid SBS	WGS paired end PCR-free	564.56	base pair	UO	UO:0000244	2 x 250	base pair	UO	UO:0000244	1-4X (300X total)	HG005_Illumina paired end WGS_replicate 67	SRX1388434	NCBI Sequence Read Archive	SRX1388434	http://www.ncbi.nlm.nih.gov/sra/SRX1388434	ftp://ftp-trace.ncbi.nlm.nih.gov/giab/ftp/data/ChineseTrio/HG005_NA24631_son/HG005_NA24631_son_HiSeq_300x/basespace_250bps_fastqs/	Han Chinese
HG005	Illumina paired end WGS	NIST	Illumina HiSeq 2500 Rapid SBS	WGS paired end PCR-free	564.56	base pair	UO	UO:0000244	2 x 250	base pair	UO	UO:0000244	1-4X (300X total)	HG005_Illumina paired end WGS_replicate 68	SRX1388435	NCBI Sequence Read Archive	SRX1388435	http://www.ncbi.nlm.nih.gov/sra/SRX1388435	ftp://ftp-trace.ncbi.nlm.nih.gov/giab/ftp/data/ChineseTrio/HG005_NA24631_son/HG005_NA24631_son_HiSeq_300x/basespace_250bps_fastqs/	Han Chinese
HG005	Illumina paired end WGS	NIST	Illumina HiSeq 2500 Rapid SBS	WGS paired end PCR-free	564.56	base pair	UO	UO:0000244	2 x 250	base pair	UO	UO:0000244	1-4X (300X total)	HG005_Illumina paired end WGS_replicate 69	SRX1388436	NCBI Sequence Read Archive	SRX1388436	http://www.ncbi.nlm.nih.gov/sra/SRX1388436	ftp://ftp-trace.ncbi.nlm.nih.gov/giab/ftp/data/ChineseTrio/HG005_NA24631_son/HG005_NA24631_son_HiSeq_300x/basespace_250bps_fastqs/	Han Chinese
HG005	Illumina paired end WGS	NIST	Illumina HiSeq 2500 Rapid SBS	WGS paired end PCR-free	564.56	base pair	UO	UO:0000244	2 x 250	base pair	UO	UO:0000244	1-4X (300X total)	HG005_Illumina paired end WGS_replicate 70	SRX1388437	NCBI Sequence Read Archive	SRX1388437	http://www.ncbi.nlm.nih.gov/sra/SRX1388437	ftp://ftp-trace.ncbi.nlm.nih.gov/giab/ftp/data/ChineseTrio/HG005_NA24631_son/HG005_NA24631_son_HiSeq_300x/basespace_250bps_fastqs/	Han Chinese
HG005	Illumina paired end WGS	NIST	Illumina HiSeq 2500 Rapid SBS	WGS paired end PCR-free	564.56	base pair	UO	UO:0000244	2 x 250	base pair	UO	UO:0000244	1-4X (300X total)	HG005_Illumina paired end WGS_replicate 71	SRX1388438	NCBI Sequence Read Archive	SRX1388438	http://www.ncbi.nlm.nih.gov/sra/SRX1388438	ftp://ftp-trace.ncbi.nlm.nih.gov/giab/ftp/data/ChineseTrio/HG005_NA24631_son/HG005_NA24631_son_HiSeq_300x/basespace_250bps_fastqs/	Han Chinese
HG005	Illumina paired end WGS	NIST	Illumina HiSeq 2500 Rapid SBS	WGS paired end PCR-free	564.56	base pair	UO	UO:0000244	2 x 250	base pair	UO	UO:0000244	1-4X (300X total)	HG005_Illumina paired end WGS_replicate 72	SRX1388439	NCBI Sequence Read Archive	SRX1388439	http://www.ncbi.nlm.nih.gov/sra/SRX1388439	ftp://ftp-trace.ncbi.nlm.nih.gov/giab/ftp/data/ChineseTrio/HG005_NA24631_son/HG005_NA24631_son_HiSeq_300x/basespace_250bps_fastqs/	Han Chinese
HG005	Illumina paired end WGS	NIST	Illumina HiSeq 2500 Rapid SBS	WGS paired end PCR-free	564.56	base pair	UO	UO:0000244	2 x 250	base pair	UO	UO:0000244	1-4X (300X total)	HG005_Illumina paired end WGS_replicate 73	SRX1388440	NCBI Sequence Read Archive	SRX1388440	http://www.ncbi.nlm.nih.gov/sra/SRX1388440	ftp://ftp-trace.ncbi.nlm.nih.gov/giab/ftp/data/ChineseTrio/HG005_NA24631_son/HG005_NA24631_son_HiSeq_300x/basespace_250bps_fastqs/	Han Chinese
HG005	Illumina paired end WGS	NIST	Illumina HiSeq 2500 Rapid SBS	WGS paired end PCR-free	564.56	base pair	UO	UO:0000244	2 x 250	base pair	UO	UO:0000244	1-4X (300X total)	HG005_Illumina paired end WGS_replicate 74	SRX1388441	NCBI Sequence Read Archive	SRX1388441	http://www.ncbi.nlm.nih.gov/sra/SRX1388441	ftp://ftp-trace.ncbi.nlm.nih.gov/giab/ftp/data/ChineseTrio/HG005_NA24631_son/HG005_NA24631_son_HiSeq_300x/basespace_250bps_fastqs/	Han Chinese
HG005	Illumina paired end WGS	NIST	Illumina HiSeq 2500 Rapid SBS	WGS paired end PCR-free	564.56	base pair	UO	UO:0000244	2 x 250	base pair	UO	UO:0000244	1-4X (300X total)	HG005_Illumina paired end WGS_replicate 75	SRX1388442	NCBI Sequence Read Archive	SRX1388442	http://www.ncbi.nlm.nih.gov/sra/SRX1388442	ftp://ftp-trace.ncbi.nlm.nih.gov/giab/ftp/data/ChineseTrio/HG005_NA24631_son/HG005_NA24631_son_HiSeq_300x/basespace_250bps_fastqs/	Han Chinese
HG005	Illumina paired end WGS	NIST	Illumina HiSeq 2500 Rapid SBS	WGS paired end PCR-free	564.56	base pair	UO	UO:0000244	2 x 250	base pair	UO	UO:0000244	1-4X (300X total)	HG005_Illumina paired end WGS_replicate 76	SRX1388443	NCBI Sequence Read Archive	SRX1388443	http://www.ncbi.nlm.nih.gov/sra/SRX1388443	ftp://ftp-trace.ncbi.nlm.nih.gov/giab/ftp/data/ChineseTrio/HG005_NA24631_son/HG005_NA24631_son_HiSeq_300x/basespace_250bps_fastqs/	Han Chinese
HG005	Illumina paired end WGS	NIST	Illumina HiSeq 2500 Rapid SBS	WGS paired end PCR-free	564.56	base pair	UO	UO:0000244	2 x 250	base pair	UO	UO:0000244	1-4X (300X total)	HG005_Illumina paired end WGS_replicate 77	SRX1388444	NCBI Sequence Read Archive	SRX1388444	http://www.ncbi.nlm.nih.gov/sra/SRX1388444	ftp://ftp-trace.ncbi.nlm.nih.gov/giab/ftp/data/ChineseTrio/HG005_NA24631_son/HG005_NA24631_son_HiSeq_300x/basespace_250bps_fastqs/	Han Chinese
HG005	Illumina paired end WGS	NIST	Illumina HiSeq 2500 Rapid SBS	WGS paired end PCR-free	564.56	base pair	UO	UO:0000244	2 x 250	base pair	UO	UO:0000244	1-4X (300X total)	HG005_Illumina paired end WGS_replicate 78	SRX1388445	NCBI Sequence Read Archive	SRX1388445	http://www.ncbi.nlm.nih.gov/sra/SRX1388445	ftp://ftp-trace.ncbi.nlm.nih.gov/giab/ftp/data/ChineseTrio/HG005_NA24631_son/HG005_NA24631_son_HiSeq_300x/basespace_250bps_fastqs/	Han Chinese
HG005	Illumina paired end WGS	NIST	Illumina HiSeq 2500 Rapid SBS	WGS paired end PCR-free	564.56	base pair	UO	UO:0000244	2 x 250	base pair	UO	UO:0000244	1-4X (300X total)	HG005_Illumina paired end WGS_replicate 79	SRX1388446	NCBI Sequence Read Archive	SRX1388446	http://www.ncbi.nlm.nih.gov/sra/SRX1388446	ftp://ftp-trace.ncbi.nlm.nih.gov/giab/ftp/data/ChineseTrio/HG005_NA24631_son/HG005_NA24631_son_HiSeq_300x/basespace_250bps_fastqs/	Han Chinese
HG005	Illumina paired end WGS	NIST	Illumina HiSeq 2500 Rapid SBS	WGS paired end PCR-free	564.56	base pair	UO	UO:0000244	2 x 250	base pair	UO	UO:0000244	1-4X (300X total)	HG005_Illumina paired end WGS_replicate 80	SRX1388447	NCBI Sequence Read Archive	SRX1388447	http://www.ncbi.nlm.nih.gov/sra/SRX1388447	ftp://ftp-trace.ncbi.nlm.nih.gov/giab/ftp/data/ChineseTrio/HG005_NA24631_son/HG005_NA24631_son_HiSeq_300x/basespace_250bps_fastqs/	Han Chinese
HG005	Illumina paired end WGS	NIST	Illumina HiSeq 2500 Rapid SBS	WGS paired end PCR-free	564.56	base pair	UO	UO:0000244	2 x 250	base pair	UO	UO:0000244	1-4X (300X total)	HG005_Illumina paired end WGS_replicate 81	SRX1388448	NCBI Sequence Read Archive	SRX1388448	http://www.ncbi.nlm.nih.gov/sra/SRX1388448	ftp://ftp-trace.ncbi.nlm.nih.gov/giab/ftp/data/ChineseTrio/HG005_NA24631_son/HG005_NA24631_son_HiSeq_300x/basespace_250bps_fastqs/	Han Chinese
HG005	Illumina paired end WGS	NIST	Illumina HiSeq 2500 Rapid SBS	WGS paired end PCR-free	564.56	base pair	UO	UO:0000244	2 x 250	base pair	UO	UO:0000244	1-4X (300X total)	HG005_Illumina paired end WGS_replicate 82	SRX1388449	NCBI Sequence Read Archive	SRX1388449	http://www.ncbi.nlm.nih.gov/sra/SRX1388449	ftp://ftp-trace.ncbi.nlm.nih.gov/giab/ftp/data/ChineseTrio/HG005_NA24631_son/HG005_NA24631_son_HiSeq_300x/basespace_250bps_fastqs/	Han Chinese
HG005	Illumina paired end WGS	NIST	Illumina HiSeq 2500 Rapid SBS	WGS paired end PCR-free	564.56	base pair	UO	UO:0000244	2 x 250	base pair	UO	UO:0000244	1-4X (300X total)	HG005_Illumina paired end WGS_replicate 83	SRX1388450	NCBI Sequence Read Archive	SRX1388450	http://www.ncbi.nlm.nih.gov/sra/SRX1388450	ftp://ftp-trace.ncbi.nlm.nih.gov/giab/ftp/data/ChineseTrio/HG005_NA24631_son/HG005_NA24631_son_HiSeq_300x/basespace_250bps_fastqs/	Han Chinese
HG005	Illumina paired end WGS	NIST	Illumina HiSeq 2500 Rapid SBS	WGS paired end PCR-free	564.56	base pair	UO	UO:0000244	2 x 250	base pair	UO	UO:0000244	1-4X (300X total)	HG005_Illumina paired end WGS_replicate 84	SRX1388451	NCBI Sequence Read Archive	SRX1388451	http://www.ncbi.nlm.nih.gov/sra/SRX1388451	ftp://ftp-trace.ncbi.nlm.nih.gov/giab/ftp/data/ChineseTrio/HG005_NA24631_son/HG005_NA24631_son_HiSeq_300x/basespace_250bps_fastqs/	Han Chinese
GM24694	Illumina paired end WGS	NIST	Illumina HiSeq 2500 Rapid SBS	WGS paired end PCR-free	564.56	base pair	UO	UO:0000244	2 x 148	base pair	UO	UO:0000244	25X	GM24694_Illumina paired end WGS_replicate 1	SRX1388452	NCBI Sequence Read Archive	SRX1388452	http://www.ncbi.nlm.nih.gov/sra/SRX1388452	ftp://ftp-trace.ncbi.nlm.nih.gov/giab/ftp/data/ChineseTrio/HG006_NA24694-huCA017E_father/NA24694_Father_HiSeq100x/NA24694_Father_HiSeq100x_fastqs/	Han Chinese
GM24694	Illumina paired end WGS	NIST	Illumina HiSeq 2500 Rapid SBS	WGS paired end PCR-free	564.56	base pair	UO	UO:0000244	2 x 148	base pair	UO	UO:0000244	25X	GM24694_Illumina paired end WGS_replicate 2	SRX1388453	NCBI Sequence Read Archive	SRX1388453	http://www.ncbi.nlm.nih.gov/sra/SRX1388453	ftp://ftp-trace.ncbi.nlm.nih.gov/giab/ftp/data/ChineseTrio/HG006_NA24694-huCA017E_father/NA24694_Father_HiSeq100x/NA24694_Father_HiSeq100x_fastqs/	Han Chinese
GM24694	Illumina paired end WGS	NIST	Illumina HiSeq 2500 Rapid SBS	WGS paired end PCR-free	564.56	base pair	UO	UO:0000244	2 x 148	base pair	UO	UO:0000244	25X	GM24694_Illumina paired end WGS_replicate 3	SRX1388454	NCBI Sequence Read Archive	SRX1388454	http://www.ncbi.nlm.nih.gov/sra/SRX1388454	ftp://ftp-trace.ncbi.nlm.nih.gov/giab/ftp/data/ChineseTrio/HG006_NA24694-huCA017E_father/NA24694_Father_HiSeq100x/NA24694_Father_HiSeq100x_fastqs/	Han Chinese
GM24694	Illumina paired end WGS	NIST	Illumina HiSeq 2500 Rapid SBS	WGS paired end PCR-free	564.56	base pair	UO	UO:0000244	2 x 148	base pair	UO	UO:0000244	25X	GM24694_Illumina paired end WGS_replicate 4	SRX1388455	NCBI Sequence Read Archive	SRX1388455	http://www.ncbi.nlm.nih.gov/sra/SRX1388455	ftp://ftp-trace.ncbi.nlm.nih.gov/giab/ftp/data/ChineseTrio/HG006_NA24694-huCA017E_father/NA24694_Father_HiSeq100x/NA24694_Father_HiSeq100x_fastqs/	Han Chinese
GM24695	Illumina paired end WGS	NIST	Illumina HiSeq 2500 Rapid SBS	WGS paired end PCR-free	564.56	base pair	UO	UO:0000244	2 x 148	base pair	UO	UO:0000244	25X	GM24695_Illumina paired end WGS_replicate 1	SRX1388456	NCBI Sequence Read Archive	SRX1388456	http://www.ncbi.nlm.nih.gov/sra/SRX1388456	ftp://ftp-trace.ncbi.nlm.nih.gov/giab/ftp/data/ChineseTrio/HG007_NA24695-hu38168_mother/NA24695_Mother_HiSeq100x/NA24695_Mother_HiSeq100x_fastqs/	Han Chinese
GM24695	Illumina paired end WGS	NIST	Illumina HiSeq 2500 Rapid SBS	WGS paired end PCR-free	564.56	base pair	UO	UO:0000244	2 x 148	base pair	UO	UO:0000244	25X	GM24695_Illumina paired end WGS_replicate 2	SRX1388457	NCBI Sequence Read Archive	SRX1388457	http://www.ncbi.nlm.nih.gov/sra/SRX1388457	ftp://ftp-trace.ncbi.nlm.nih.gov/giab/ftp/data/ChineseTrio/HG007_NA24695-hu38168_mother/NA24695_Mother_HiSeq100x/NA24695_Mother_HiSeq100x_fastqs/	Han Chinese
GM24695	Illumina paired end WGS	NIST	Illumina HiSeq 2500 Rapid SBS	WGS paired end PCR-free	564.56	base pair	UO	UO:0000244	2 x 148	base pair	UO	UO:0000244	25X	GM24695_Illumina paired end WGS_replicate 3	SRX1388458	NCBI Sequence Read Archive	SRX1388458	http://www.ncbi.nlm.nih.gov/sra/SRX1388458	ftp://ftp-trace.ncbi.nlm.nih.gov/giab/ftp/data/ChineseTrio/HG007_NA24695-hu38168_mother/NA24695_Mother_HiSeq100x/NA24695_Mother_HiSeq100x_fastqs/	Han Chinese
GM24695	Illumina paired end WGS	NIST	Illumina HiSeq 2500 Rapid SBS	WGS paired end PCR-free	564.56	base pair	UO	UO:0000244	2 x 148	base pair	UO	UO:0000244	25X	GM24695_Illumina paired end WGS_replicate 4	SRX1388459	NCBI Sequence Read Archive	SRX1388459	http://www.ncbi.nlm.nih.gov/sra/SRX1388459	ftp://ftp-trace.ncbi.nlm.nih.gov/giab/ftp/data/ChineseTrio/HG007_NA24695-hu38168_mother/NA24695_Mother_HiSeq100x/NA24695_Mother_HiSeq100x_fastqs/	Han Chinese
HG002	Illumina mate-pair WGS	NIST/Stanford	Illumina HiSeq 2500 v3/v4	WGS mate-pair	6000 to 7000	base pair	UO	UO:0000244	100	base pair	UO	UO:0000244	7X	HG002_Illumina mate-pair WGS_replicate 1	SRX1388732	NCBI Sequence Read Archive	SRX1388732	http://www.ncbi.nlm.nih.gov/sra/SRX1388732	ftp://ftp-trace.ncbi.nlm.nih.gov/giab/ftp/data/AshkenazimTrio/HG002_NA24385_son/NIST_Stanford_Illumina_6kb_matepair/fastqs/	Ashkenazi Jewish
HG002	Illumina mate-pair WGS	NIST/Stanford	Illumina HiSeq 2500 v3/v4	WGS mate-pair	6000 to 7000	base pair	UO	UO:0000244	100	base pair	UO	UO:0000244	7X	HG002_Illumina mate-pair WGS_replicate 2	SRX1388733	NCBI Sequence Read Archive	SRX1388733	http://www.ncbi.nlm.nih.gov/sra/SRX1388733	ftp://ftp-trace.ncbi.nlm.nih.gov/giab/ftp/data/AshkenazimTrio/HG002_NA24385_son/NIST_Stanford_Illumina_6kb_matepair/fastqs/	Ashkenazi Jewish
HG003	Illumina mate-pair WGS	NIST/Stanford	Illumina HiSeq 2500 v3/v4	WGS mate-pair	6000 to 7000	base pair	UO	UO:0000244	100	base pair	UO	UO:0000244	7X	HG003_Illumina mate-pair WGS_replicate 1	SRX1388734	NCBI Sequence Read Archive	SRX1388734	http://www.ncbi.nlm.nih.gov/sra/SRX1388734	ftp://ftp-trace.ncbi.nlm.nih.gov/giab/ftp/data/AshkenazimTrio/HG003_NA24149_father/NIST_Stanford_Illumina_6kb_matepair/fastqs/	Ashkenazi Jewish
HG003	Illumina mate-pair WGS	NIST/Stanford	Illumina HiSeq 2500 v3/v4	WGS mate-pair	6000 to 7000	base pair	UO	UO:0000244	100	base pair	UO	UO:0000244	7X	HG003_Illumina mate-pair WGS_replicate 2	SRX1388735	NCBI Sequence Read Archive	SRX1388735	http://www.ncbi.nlm.nih.gov/sra/SRX1388735	ftp://ftp-trace.ncbi.nlm.nih.gov/giab/ftp/data/AshkenazimTrio/HG003_NA24149_father/NIST_Stanford_Illumina_6kb_matepair/fastqs/	Ashkenazi Jewish
HG004	Illumina mate-pair WGS	NIST/Stanford	Illumina HiSeq 2500 v3/v4	WGS mate-pair	6000 to 7000	base pair	UO	UO:0000244	100	base pair	UO	UO:0000244	7X	HG004_Illumina mate-pair WGS_replicate 1	SRX1388736	NCBI Sequence Read Archive	SRX1388736	http://www.ncbi.nlm.nih.gov/sra/SRX1388736	ftp://ftp-trace.ncbi.nlm.nih.gov/giab/ftp/data/AshkenazimTrio/HG004_NA24143_mother/NIST_Stanford_Illumina_6kb_matepair/fastqs/	Ashkenazi Jewish
HG004	Illumina mate-pair WGS	NIST/Stanford	Illumina HiSeq 2500 v3/v4	WGS mate-pair	6000 to 7000	base pair	UO	UO:0000244	100	base pair	UO	UO:0000244	7X	HG004_Illumina mate-pair WGS_replicate 2	SRX1388737	NCBI Sequence Read Archive	SRX1388737	http://www.ncbi.nlm.nih.gov/sra/SRX1388737	ftp://ftp-trace.ncbi.nlm.nih.gov/giab/ftp/data/AshkenazimTrio/HG004_NA24143_mother/NIST_Stanford_Illumina_6kb_matepair/fastqs/	Ashkenazi Jewish
HG005	Illumina mate-pair WGS	NIST/Stanford	Illumina HiSeq 2500 v3/v4	WGS mate-pair	6000 to 7000	base pair	UO	UO:0000244	100	base pair	UO	UO:0000244	7X	HG005_Illumina mate-pair WGS_replicate 1	SRX1388738	NCBI Sequence Read Archive	SRX1388738	http://www.ncbi.nlm.nih.gov/sra/SRX1388738	ftp://ftp-trace.ncbi.nlm.nih.gov/giab/ftp/data/ChineseTrio/HG005_NA24631_son/NIST_Stanford_Illumina_6kb_matepair/fastqs/	Han Chinese
HG005	Illumina mate-pair WGS	NIST/Stanford	Illumina HiSeq 2500 v3/v4	WGS mate-pair	6000 to 7000	base pair	UO	UO:0000244	100	base pair	UO	UO:0000244	7X	HG005_Illumina mate-pair WGS_replicate 2	SRX1388739	NCBI Sequence Read Archive	SRX1388739	http://www.ncbi.nlm.nih.gov/sra/SRX1388739	ftp://ftp-trace.ncbi.nlm.nih.gov/giab/ftp/data/ChineseTrio/HG005_NA24631_son/NIST_Stanford_Illumina_6kb_matepair/fastqs/	Han Chinese
GM24694	Illumina mate-pair WGS	NIST/Stanford	Illumina HiSeq 2500 v3/v4	WGS mate-pair	6000 to 7000	base pair	UO	UO:0000244	100	base pair	UO	UO:0000244	7X	GM24694_Illumina mate-pair WGS_replicate 1	SRX1388740	NCBI Sequence Read Archive	SRX1388740	http://www.ncbi.nlm.nih.gov/sra/SRX1388740	ftp://ftp-trace.ncbi.nlm.nih.gov/giab/ftp/data/ChineseTrio/HG006_NA24694-huCA017E_father/NIST_Stanford_Illumina_6kb_matepair/fastqs/	Han Chinese
GM24694	Illumina mate-pair WGS	NIST/Stanford	Illumina HiSeq 2500 v3/v4	WGS mate-pair	6000 to 7000	base pair	UO	UO:0000244	100	base pair	UO	UO:0000244	7X	GM24694_Illumina mate-pair WGS_replicate 2	SRX1388741	NCBI Sequence Read Archive	SRX1388741	http://www.ncbi.nlm.nih.gov/sra/SRX1388741	ftp://ftp-trace.ncbi.nlm.nih.gov/giab/ftp/data/ChineseTrio/HG006_NA24694-huCA017E_father/NIST_Stanford_Illumina_6kb_matepair/fastqs/	Han Chinese
GM24695	Illumina mate-pair WGS	NIST/Stanford	Illumina HiSeq 2500 v3/v4	WGS mate-pair	6000 to 7000	base pair	UO	UO:0000244	100	base pair	UO	UO:0000244	7X	GM24695_Illumina mate-pair WGS_replicate 1	SRX1388742	NCBI Sequence Read Archive	SRX1388742	http://www.ncbi.nlm.nih.gov/sra/SRX1388742	ftp://ftp-trace.ncbi.nlm.nih.gov/giab/ftp/data/ChineseTrio/HG007_NA24695-hu38168_mother/NIST_Stanford_Illumina_6kb_matepair/fastqs/	Han Chinese
GM24695	Illumina mate-pair WGS	NIST/Stanford	Illumina HiSeq 2500 v3/v4	WGS mate-pair	6000 to 7000	base pair	UO	UO:0000244	100	base pair	UO	UO:0000244	7X	GM24695_Illumina mate-pair WGS_replicate 2	SRX1388743	NCBI Sequence Read Archive	SRX1388743	http://www.ncbi.nlm.nih.gov/sra/SRX1388743	ftp://ftp-trace.ncbi.nlm.nih.gov/giab/ftp/data/ChineseTrio/HG007_NA24695-hu38168_mother/NIST_Stanford_Illumina_6kb_matepair/fastqs/	Han Chinese
HG002	Illumina read clouds (synthetic long reads) WGS	NIST/Illumina	Illumina HiSeq 2500 v4	Synthetic Long Reads					2 x 125	base pair	UO	UO:0000244	20-30X	HG002_Illumina read clouds (synthetic long reads) WGS					ftp://ftp-trace.ncbi.nlm.nih.gov/giab/ftp/data/AshkenazimTrio/HG002_NA24385_son/NIST_Stanford_Moleculo/basespace_125bps_fastqs/	Ashkenazi Jewish
HG003	Illumina read clouds (synthetic long reads) WGS	NIST/Illumina	Illumina HiSeq 2500 v4	Synthetic Long Reads					2 x 125	base pair	UO	UO:0000244	20-30X	HG003_Illumina read clouds (synthetic long reads) WGS					ftp://ftp-trace.ncbi.nlm.nih.gov/giab/ftp/data/AshkenazimTrio/HG003_NA24149_father/NIST_Stanford_Moleculo/basespace_125bps_fastqs/	Ashkenazi Jewish
HG004	Illumina read clouds (synthetic long reads) WGS	NIST/Illumina	Illumina HiSeq 2500 v4	Synthetic Long Reads					2 x 125	base pair	UO	UO:0000244	20-30X	HG004_Illumina read clouds (synthetic long reads) WGS					ftp://ftp-trace.ncbi.nlm.nih.gov/giab/ftp/data/AshkenazimTrio/HG004_NA24143_mother/NIST_Stanford_Moleculo/basespace_125bps_fastqs/	Ashkenazi Jewish
HG005	Illumina read clouds (synthetic long reads) WGS	NIST/Illumina	Illumina HiSeq 2500 v4	Synthetic Long Reads					2 x 125	base pair	UO	UO:0000244	20-30X	HG005_Illumina read clouds (synthetic long reads) WGS					ftp://ftp-trace.ncbi.nlm.nih.gov/giab/ftp/data/ChineseTrio/HG005_NA24631_son/NIST_Stanford_Moleculo/basespace_125bps_fastqs/	Han Chinese
GM24694	Illumina read clouds (synthetic long reads) WGS	NIST/Illumina	Illumina HiSeq 2500 v4	Synthetic Long Reads					2 x 125	base pair	UO	UO:0000244	20-30X	HG006_Illumina read clouds (synthetic long reads) WGS					ftp://ftp-trace.ncbi.nlm.nih.gov/giab/ftp/data/ChineseTrio/HG006_NA24694-huCA017E_father/NIST_Stanford_Moleculo/basespace_125bps_fastqs/	Han Chinese
GM24695	Illumina read clouds (synthetic long reads) WGS	NIST/Illumina	Illumina HiSeq 2500 v4	Synthetic Long Reads					2 x 125	base pair	UO	UO:0000244	20-30X	HG007_Illumina read clouds (synthetic long reads) WGS					ftp://ftp-trace.ncbi.nlm.nih.gov/giab/ftp/data/ChineseTrio/HG007_NA24695-hu38168_mother/NIST_Stanford_Moleculo/basespace_125bps_fastqs/	Han Chinese
HG002	Illumina paired end WES	Oslo University Hospital	Illumina HiSeq 2500 v4	Agilent SureSelect Human All Exon V5	202	base pair	UO	UO:0000244	2 x 125	base pair	UO	UO:0000244	200X	HG002_Illumina paired end WES	SRP047086	NCBI Sequence Read Archive	SRP047086	http://www.ncbi.nlm.nih.gov/sra/SRP047086	ftp://ftp-trace.ncbi.nlm.nih.gov/giab/ftp/data/AshkenazimTrio/HG002_NA24385_son/OsloUniversityHospital_Exome	Ashkenazi Jewish
HG003	Illumina paired end WES	Oslo University Hospital	Illumina HiSeq 2500 v4	Agilent SureSelect Human All Exon V5	202	base pair	UO	UO:0000244	2 x 125	base pair	UO	UO:0000244	200X	HG003_Illumina paired end WES	SRP047086	NCBI Sequence Read Archive	SRP047086	http://www.ncbi.nlm.nih.gov/sra/SRP047086	ftp://ftp-trace.ncbi.nlm.nih.gov/giab/ftp/data/AshkenazimTrio/HG003_NA24149_father/OsloUniversityHospital_Exome	Ashkenazi Jewish
HG004	Illumina paired end WES	Oslo University Hospital	Illumina HiSeq 2500 v4	Agilent SureSelect Human All Exon V5	202	base pair	UO	UO:0000244	2 x 125	base pair	UO	UO:0000244	200X	HG004_Illumina paired end WES	SRP047086	NCBI Sequence Read Archive	SRP047086	http://www.ncbi.nlm.nih.gov/sra/SRP047086	ftp://ftp-trace.ncbi.nlm.nih.gov/giab/ftp/data/AshkenazimTrio/HG004_NA24143_mother/OsloUniversityHospital_Exome	Ashkenazi Jewish
HG005	Illumina paired end WES	Oslo University Hospital	Illumina HiSeq 2500 v4	Agilent SureSelect Human All Exon V5	202	base pair	UO	UO:0000244	2 x 125	base pair	UO	UO:0000244	200X	HG005_Illumina paired end WES	SRP047086	NCBI Sequence Read Archive	SRP047086	http://www.ncbi.nlm.nih.gov/sra/SRP047086	ftp://ftp-trace.ncbi.nlm.nih.gov/giab/ftp/data/ChinesTrio/HG005_NA24631_son/OsloUniversityHospital_Exome	Han Chinese
GM12878	10X Genomics GemCode Libraries for Illumina Sequencing	10X Genomics	10X GemCode WGS	WGS Linked-Reads	200-220	base pair	UO	UO:0000244	2 X 98	base pair	UO	UO:0000244	22X	GM12878_10X Genomics GemCode Libraries for Illumina Sequencing	SRX1392293	NCBI Sequence Read Archive	SRX1392293	http://www.ncbi.nlm.nih.gov/sra/SRX1392293	ftp://ftp-trace.ncbi.nlm.nih.gov/giab/ftp/data/NA12878/10XGenomics	Caucasian
GM24385	10X Genomics GemCode Libraries for Illumina Sequencing	10X Genomics	10X GemCode WGS	WGS Linked-Reads	200-220	base pair	UO	UO:0000244	2 X 98	base pair	UO	UO:0000244	25X	GM24385_10X Genomics GemCode Libraries for Illumina Sequencing	SRX1392294	NCBI Sequence Read Archive	SRX1392294	http://www.ncbi.nlm.nih.gov/sra/SRX1392294	ftp://ftp-trace.ncbi.nlm.nih.gov/giab/ftp/data/AshkenazimTrio/HG002_NA24385_son/10XGenomics/	Ashkenazi Jewish
GM24149	10X Genomics GemCode Libraries for Illumina Sequencing	10X Genomics	10X GemCode WGS	WGS Linked-Reads	200-220	base pair	UO	UO:0000244	2 X 98	base pair	UO	UO:0000244	22X	GM24149_10X Genomics GemCode Libraries for Illumina Sequencing	SRX1392295	NCBI Sequence Read Archive	SRX1392295	http://www.ncbi.nlm.nih.gov/sra/SRX1392295	ftp://ftp-trace.ncbi.nlm.nih.gov/giab/ftp/data/AshkenazimTrio/HG003_NA24149_father/10XGenomics/	Ashkenazi Jewish
GM24143	10X Genomics GemCode Libraries for Illumina Sequencing	10X Genomics	10X GemCode WGS	WGS Linked-Reads	200-220	base pair	UO	UO:0000244	2 X 98	base pair	UO	UO:0000244	24X	GM24143_10X Genomics GemCode Libraries for Illumina Sequencing	SRX1392296	NCBI Sequence Read Archive	SRX1392296	http://www.ncbi.nlm.nih.gov/sra/SRX1392296	ftp://ftp-trace.ncbi.nlm.nih.gov/giab/ftp/data/AshkenazimTrio/HG004_NA24143_mother/10XGenomics/	Ashkenazi Jewish
HG001	Complete Genomics WGS	Complete Genomics	Complete Genomics	WGS paired end	388	base pair	UO	UO:0000244	26	base pair	UO	UO:0000244	100X	HG001_Complete Genomics WGS	SRX517303	NCBI Sequence Read Archive	SRX517303	http://www.ncbi.nlm.nih.gov/sra/SRX517303	ftp://ftp-trace.ncbi.nlm.nih.gov/giab/ftp/data/NA12878/CompleteGenomics_normal_RMDNA	Caucasian
HG002	Complete Genomics WGS	Complete Genomics	Complete Genomics	WGS paired end	388	base pair	UO	UO:0000244	26	base pair	UO	UO:0000244	100X	HG002_Complete Genomics WGS	SRX852933	NCBI Sequence Read Archive	SRX852933	http://www.ncbi.nlm.nih.gov/sra/SRX852933	ftp://ftp-trace.ncbi.nlm.nih.gov/giab/ftp/data/AshkenazimTrio/HG002_NA24385_son/CompleteGenomics_normal_RMDNA/	Ashkenazi Jewish
HG004	Complete Genomics WGS	Complete Genomics	Complete Genomics	WGS paired end	388	base pair	UO	UO:0000244	26	base pair	UO	UO:0000244	100X	HG004_Complete Genomics WGS	SRX852932	NCBI Sequence Read Archive	SRX852932	http://www.ncbi.nlm.nih.gov/sra/SRX852932	ftp://ftp-trace.ncbi.nlm.nih.gov/giab/ftp/data/AshkenazimTrio/HG004_NA24143_mother/CompleteGenomics_normal_RMDNA/	Ashkenazi Jewish
HG003	Complete Genomics WGS	Complete Genomics	Complete Genomics	WGS paired end	388	base pair	UO	UO:0000244	26	base pair	UO	UO:0000244	100X	HG003_Complete Genomics WGS	SRX840234	NCBI Sequence Read Archive	SRX840234	http://www.ncbi.nlm.nih.gov/sra/SRX840234	ftp://ftp-trace.ncbi.nlm.nih.gov/giab/ftp/data/AshkenazimTrio/HG003_NA24149_father/CompleteGenomics_normal_RMDNA/	Ashkenazi Jewish
GM24631	Complete Genomics WGS	Complete Genomics	Complete Genomics	WGS paired end	388	base pair	UO	UO:0000244	26	base pair	UO	UO:0000244	100X	GM24631_Complete Genomics WGS	SRX852936	NCBI Sequence Read Archive	SRX852936	http://www.ncbi.nlm.nih.gov/sra/SRX852936	ftp://ftp-trace.ncbi.nlm.nih.gov/giab/ftp/data/ChineseTrio/HG005_NA24631_son/CompleteGenomics_normal_cellsDNA/	Han Chinese
GM24694	Complete Genomics WGS	Complete Genomics	Complete Genomics	WGS paired end	388	base pair	UO	UO:0000244	26	base pair	UO	UO:0000244	100X	GM24694_Complete Genomics WGS	SRX852934	NCBI Sequence Read Archive	SRX852934	http://www.ncbi.nlm.nih.gov/sra/SRX852934	ftp://ftp-trace.ncbi.nlm.nih.gov/giab/ftp/data/ChineseTrio/HG006_NA24694-huCA017E_father/CompleteGenomics_normal_cellsDNA/	Han Chinese
GM24695	Complete Genomics WGS	Complete Genomics	Complete Genomics	WGS paired end	388	base pair	UO	UO:0000244	26	base pair	UO	UO:0000244	100X	GM24695_Complete Genomics WGS	SRX852935	NCBI Sequence Read Archive	SRX852935	http://www.ncbi.nlm.nih.gov/sra/SRX852935	ftp://ftp-trace.ncbi.nlm.nih.gov/giab/ftp/data/ChineseTrio/HG007_NA24695-hu38168_mother/CompleteGenomics_normal_cellsDNA/	Han Chinese
HG005	Complete Genomics WGS	Complete Genomics	Complete Genomics	WGS paired end	388	base pair	UO	UO:0000244	26	base pair	UO	UO:0000244	100X	HG005_Complete Genomics WGS	SRX852937	NCBI Sequence Read Archive	SRX852937	http://www.ncbi.nlm.nih.gov/sra/SRX852937	ftp://ftp-trace.ncbi.nlm.nih.gov/giab/ftp/data/ChineseTrio/HG005_NA24631_son/CompleteGenomics_normal_RMDNA/	Han Chinese
GM12878	Complete Genomics LFR	Complete Genomics	Complete Genomics	WGS LFR	278	base pair	UO	UO:0000244	26	base pair	UO	UO:0000244	100X	GM12878_Complete Genomics LFR					ftp://ftp-trace.ncbi.nlm.nih.gov/giab/ftp/data/NA12878/analysis/CompleteGenomics_newLFR_CGAtools_06122015	Caucasian
GM24385	Complete Genomics LFR	Complete Genomics	Complete Genomics	WGS LFR	278	base pair	UO	UO:0000244	26	base pair	UO	UO:0000244	100X	GM24385_Complete Genomics LFR					ftp://ftp-trace.ncbi.nlm.nih.gov/giab/ftp/data/AshkenazimTrio/HG002_NA24385_son/CompleteGenomics_LFR/	Ashkenazi Jewish
GM24149	Complete Genomics LFR	Complete Genomics	Complete Genomics	WGS LFR	278	base pair	UO	UO:0000244	26	base pair	UO	UO:0000244	100X	GM24149_Complete Genomics LFR					ftp://ftp-trace.ncbi.nlm.nih.gov/giab/ftp/data/AshkenazimTrio/HG003_NA24149_father/CompleteGenomics_LFR/	Ashkenazi Jewish
GM24143	Complete Genomics LFR	Complete Genomics	Complete Genomics	WGS LFR	278	base pair	UO	UO:0000244	26	base pair	UO	UO:0000244	100X	GM24143_Complete Genomics LFR					ftp://ftp-trace.ncbi.nlm.nih.gov/giab/ftp/data/AshkenazimTrio/HG004_NA24143_mother/CompleteGenomics_LFR/	Ashkenazi Jewish
HG001	Ion exome sequencing	Thermo Fisher	Ion Proton	WES					190	base pair	UO	UO:0000244	1020X	HG001_Ion exome sequencing	SRX326642	NCBI Sequence Read Archive	SRX326642	http://www.ncbi.nlm.nih.gov/sra/SRX326642	ftp://ftp-trace.ncbi.nlm.nih.gov/giab/ftp/data/NA12878/ion_exome	Caucasian
HG002	Ion exome sequencing	Thermo Fisher	Ion Proton	WES					190	base pair	UO	UO:0000244	1020X	HG002_Ion exome sequencing	SRX847094	NCBI Sequence Read Archive	SRX847094	http://www.ncbi.nlm.nih.gov/sra/SRX847094	ftp://ftp-trace.ncbi.nlm.nih.gov/giab/ftp/data/AshkenazimTrio/HG002_NA24385_son/ion_exome/	Ashkenazi Jewish
HG003	Ion exome sequencing	Thermo Fisher	Ion Proton	WES					190	base pair	UO	UO:0000244	1020X	HG003_Ion exome sequencing	SRX848742	NCBI Sequence Read Archive	SRX848742	http://www.ncbi.nlm.nih.gov/sra/SRX848742	ftp://ftp-trace.ncbi.nlm.nih.gov/giab/ftp/data/AshkenazimTrio/HG003_NA24149_father/ion_exome/	Ashkenazi Jewish
HG004	Ion exome sequencing	Thermo Fisher	Ion Proton	WES					190	base pair	UO	UO:0000244	1020X	HG004_Ion exome sequencing	SRX848743	NCBI Sequence Read Archive	SRX848743	http://www.ncbi.nlm.nih.gov/sra/SRX848743	ftp://ftp-trace.ncbi.nlm.nih.gov/giab/ftp/data/AshkenazimTrio/HG004_NA24143_mother/ion_exome/	Ashkenazi Jewish
HG005	Ion exome sequencing	Thermo Fisher	Ion Proton	WES					190	base pair	UO	UO:0000244	1036X	HG005_Ion exome sequencing	SRX848744	NCBI Sequence Read Archive	SRX848744	http://www.ncbi.nlm.nih.gov/sra/SRX848744	ftp://ftp-trace.ncbi.nlm.nih.gov/giab/ftp/data/ChineseTrio/HG005_NA24631_son/ion_exome/	Han Chinese
HG002	SOLiD 5500xl Wildfire WGS	Thermo Fisher	SOLiD 5500xl Wildfire	WGS single end					75	base pair	UO	UO:0000244	72X	HG002_SOLiD 5500xl Wildfire WGS	SRX1497273	NCBI Sequence Read Archive	SRX1497273	http://www.ncbi.nlm.nih.gov/sra/SRX1497273	ftp://ftp-trace.ncbi.nlm.nih.gov/giab/ftp/data/AshkenazimTrio/HG002_NA24385_son/NIST_SOLiD5500W/	Ashkenazi Jewish
HG005	SOLiD 5500xl Wildfire WGS	Thermo Fisher	SOLiD 5500xl Wildfire	WGS single end					75	base pair	UO	UO:0000244	72X	HG005_SOLiD 5500xl Wildfire WGS	SRX1497276	NCBI Sequence Read Archive	SRX1497276	http://www.ncbi.nlm.nih.gov/sra/SRX1497276	ftp://ftp-trace.ncbi.nlm.nih.gov/giab/ftp/data/ChineseTrio/HG005_NA24631_son/NIST_SOLiD5500W/	Han Chinese
GM24385	Bionano Genomics genome maps	BioNano Genomics	BioNano Genomics	WG optical mapping					195	kilobasepair	UO	UO:0000328	80X	GM24385_Bionano Genomics genome maps					ftp://ftp-trace.ncbi.nlm.nih.gov/giab/ftp/data/NA12878/MtSinai_BioNano/	Ashkenazi Jewish
GM24149	Bionano Genomics genome maps	BioNano Genomics	BioNano Genomics	WG optical mapping					195	kilobasepair	UO	UO:0000328	112X	GM24149_Bionano Genomics genome maps					ftp://ftp-trace.ncbi.nlm.nih.gov/giab/ftp/data/AshkenazimTrio/HG002_NA24385_son/BioNano/	Ashkenazi Jewish
GM24143	Bionano Genomics genome maps	BioNano Genomics	BioNano Genomics	WG optical mapping					246	kilobasepair	UO	UO:0000328	87X	GM24143_Bionano Genomics genome maps					ftp://ftp-trace.ncbi.nlm.nih.gov/giab/ftp/data/AshkenazimTrio/HG003_NA24149_father/BioNano/	Ashkenazi Jewish
GM24631	Bionano Genomics genome maps	BioNano Genomics	BioNano Genomics	WG optical mapping					213	kilobasepair	UO	UO:0000328	92X	GM24631_Bionano Genomics genome maps					ftp://ftp-trace.ncbi.nlm.nih.gov/giab/ftp/data/AshkenazimTrio/HG004_NA24143_mother/BioNano/	Han Chinese
HG002	Pacific Biosciences	NIST/Mt. Sinai	PacBio P5-C3	WGS single end					10-11 N50	kilobasepair	UO	UO:0000328	7X	HG002_Pacific Biosciences_PacBio P5-C3	SRX1033793	NCBI Sequence Read Archive	SRX1033793	http://www.ncbi.nlm.nih.gov/sra/SRX1033793	ftp://ftp-trace.ncbi.nlm.nih.gov/giab/ftp/data/AshkenazimTrio/HG002_NA24385_son/PacBio_MtSinai_NIST/	Ashkenazi Jewish
HG003	Pacific Biosciences	NIST/Mt. Sinai	PacBio P5-C3	WGS single end					10-11 N50	kilobasepair	UO	UO:0000328	3X	HG003_Pacific Biosciences_PacBio P5-C3	SRX1033795	NCBI Sequence Read Archive	SRX1033795	http://www.ncbi.nlm.nih.gov/sra/SRX1033795	ftp://ftp-trace.ncbi.nlm.nih.gov/giab/ftp/data/AshkenazimTrio/HG003_NA24149_father/PacBio_MtSinai_NIST/	Ashkenazi Jewish
HG004	Pacific Biosciences	NIST/Mt. Sinai	PacBio P5-C3	WGS single end					10-11 N50	kilobasepair	UO	UO:0000328	3X	HG004_Pacific Biosciences_PacBio P5-C3	SRX1033797	NCBI Sequence Read Archive	SRX1033797	http://www.ncbi.nlm.nih.gov/sra/SRX1033797	ftp://ftp-trace.ncbi.nlm.nih.gov/giab/ftp/data/AshkenazimTrio/HG004_NA24143_mother/PacBio_MtSinai_NIST/	Ashkenazi Jewish
HG002	Pacific Biosciences	NIST/Mt. Sinai	PacBio P6-C4	WGS single end					10-11 N50	kilobasepair	UO	UO:0000328	62X	HG002_Pacific Biosciences_PacBio P6-C4	SRX1033794	NCBI Sequence Read Archive	SRX1033794	http://www.ncbi.nlm.nih.gov/sra/SRX1033794	ftp://ftp-trace.ncbi.nlm.nih.gov/giab/ftp/data/AshkenazimTrio/HG002_NA24385_son/PacBio_MtSinai_NIST/	Ashkenazi Jewish
HG003	Pacific Biosciences	NIST/Mt. Sinai	PacBio P6-C4	WGS single end					10-11 N50	kilobasepair	UO	UO:0000328	29X	HG003_Pacific Biosciences_PacBio P6-C4	SRX1033796	NCBI Sequence Read Archive	SRX1033796	http://www.ncbi.nlm.nih.gov/sra/SRX1033796	ftp://ftp-trace.ncbi.nlm.nih.gov/giab/ftp/data/AshkenazimTrio/HG003_NA24149_father/PacBio_MtSinai_NIST/	Ashkenazi Jewish
HG004	Pacific Biosciences	NIST/Mt. Sinai	PacBio P6-C4	WGS single end					10-11 N50	kilobasepair	UO	UO:0000328	27X	HG004_Pacific Biosciences_PacBio P6-C4	SRX1033798	NCBI Sequence Read Archive	SRX1033798	http://www.ncbi.nlm.nih.gov/sra/SRX1033798	ftp://ftp-trace.ncbi.nlm.nih.gov/giab/ftp/data/AshkenazimTrio/HG004_NA24143_mother/PacBio_MtSinai_NIST/	Ashkenazi Jewish
HG002	Oxford Nanopore	Weill Cornell	Oxford Nanopore	2D reads					5.8	kilobasepair	UO	UO:0000328	0.017X	HG002_Oxford Nanopore					ftp://ftp-trace.ncbi.nlm.nih.gov/giab/ftp/data/AshkenazimTrio/HG002_NA24385_son/CORNELL_Oxford_Nanopore/	Ashkenazi Jewish
